# Supplementary material for: E-selectin-mediated rapid NLRP3 inflammasome activation regulates S100A8/S100A9 release from neutrophils via transient gasdermin D pore formation
Source: Nat Immunol. 2023 Oct 30;24(12):2021–31. doi: 10.1038/s41590-023-01656-1 (PMC10681899; doi:10.1038/s41590-023-01656-1)
Supplement: Supplementary file 6 — Statistical source data. [file 41590_2023_1656_MOESM6_ESM.xlsx]

## Sheet: Figure 1
b			serum S100A8/A9 [ng/ml]
	WT	before TNF	128	120	138	81	70	99	172	60
		after TNF	337	967	1188	444	369	249	255	421
	Gsdmd-/-	before TNF	133	78	61	125	85	106	108
		after TNF	317	241	90	89	106	131	178
	Casp1Casp11-/-	before TNF	156	56	103	105
		after TNF	75	149	239	276
c			S100A8/A9 [ng/ml]
	WT	control	53.5	75.75	36	53.75	19.5	64.7	63.8	63	98	11
		E-selectin	86	100.25	67	104.5	54.25	144.8	73.5	86	152.5	164.67
	Gsdmd-/-	control	21.67	21.67	23.67	106.3	75.5	17.33
		E-selectin	55.67	27.67	31.67	64	78.7	20
	Casp1Casp11-/-	control	41.67	24.67	23	58.5	51.5
		E-selectin	53.67	27.33	27.67	51.5	93.3
d		WT	Gsdmd-/-				WT	Gsdmd-/-
	Rolling velocity [µm/s]	0.09	0.13		cumulative frequency	0	0	0
		0.09	0.14			0.01	0	0
		0.108097	0.163604			0.02	3.44828	0
						0.05	26.4368	1.38889
						0.075	58.6207	8.33333
						0.1	95.4023	62.5
						0.15	98.8506	88.8889
						0.2	98.8506	97.2222
						0.25	100	98.6111
						0.3	100	100
						0.35	100	100
						0.4	100	100
						0.45	100	100
						0.5	100	100
						0.55	100	100
						0.6	100	100
						0.65	100	100
						0.7	100	100
						0.75	100	100
						0.8	100	100
						0.85	100	100
						0.9	100	100
						0.95	100	100
						1	100	100
e		WT	Casp1Casp11-/-				WT	Casp1Casp11-/-
	Rolling velocity [µm/s]	0.149033	0.2864		cumulative frequency	0	0	0
		0.19795	0.2854			0.01	0	0
		0.155689	0.209603			0.02	0	0
		0.2611	0.463467			0.05	0.769231	0
		0.3468	0.4717			0.075	5.38462	0
						0.1	21.5385	0.847458
						0.15	44.6154	11.0169
						0.2	63.8462	27.1186
						0.25	76.1538	39.8305
						0.3	88.4615	54.2373
						0.35	96.9231	64.4068
						0.4	97.6923	77.1186
						0.45	98.4615	84.7458
						0.5	98.4615	91.5254
						0.55	99.2308	95.7627
						0.6	100	98.3051
						0.65	100	98.3051
						0.7	100	100
						0.75	100	100
						0.8	100	100
						0.85	100	100
						0.9	100	100
						0.95	100	100
						1	100	100
