# Supplementary material for: E-selectin-mediated rapid NLRP3 inflammasome activation regulates S100A8/S100A9 release from neutrophils via transient gasdermin D pore formation
Source: Nat Immunol. 2023 Oct 30;24(12):2021–31. doi: 10.1038/s41590-023-01656-1 (PMC10681899; doi:10.1038/s41590-023-01656-1)
Supplement: Supplementary file 7 — Statistical source data. [file 41590_2023_1656_MOESM7_ESM.xlsx]

## Sheet: Figure 2
		control	Paq/TAC242	E-selectinPaq/TAC242	E-Selectin				control	E-Selectin	E-selectin+MCC950
b	cleaved caspase-1 (rel. to GAPDH)	0.00032924	0.00045251	0.00138158	0.00204201		c	cleaved caspase-1 (rel. to GAPDH)	0.00059509	0.00457327	0.00214033
		0.00022677	0.00036043	0.00139535	0.00081538				0.00097959	0.00715084	0.00220466
		0.00022069	0.00056745	0.00144444	0.00172385				0.0010567	0.00352648	0.00128957
		0.00038105	0.00071667	0.00190744	0.00155263				0.0011701	0.0037931	0.00171131
e		control	E-Selectin				f		control	E-Selectin
	FLICA area [µm2]	0.104265	0.163339					overall intensity [MFI]	5.53817	7.02277
		0.045109	0.113714						4.81813	5.8642
		0.037612	0.086236						4.8	7.06
g		control	E-Selectin	E-selectin+MCC950			i		control	E-Selectin	E-selectin+MCC950
	GSDMD-NT (rel. to GAPDH)	4.53285e-05	0.000508824	0.000187597				overall GSDMD-NT [MFI]	16.57	106.68	39.98
		8.5906e-05	0.000498765	6.21687e-05					36.53	216.31	44.93
		0.000121239	0.0002777	0.000152672					64.55	167.62	43.44
		0.000238022	0.00049	0.000159586
