# Supplementary material for: E-selectin-mediated rapid NLRP3 inflammasome activation regulates S100A8/S100A9 release from neutrophils via transient gasdermin D pore formation
Source: Nat Immunol. 2023 Oct 30;24(12):2021–31. doi: 10.1038/s41590-023-01656-1 (PMC10681899; doi:10.1038/s41590-023-01656-1)
Supplement: Supplementary file 8 — Statistical source data. [file 41590_2023_1656_MOESM8_ESM.xlsx]

## Sheet: Figure 3
a		control	E-Selectin	high [K+]ex	E-selectin+high [K+]ex		b		E-Selectin	E-Selectin+PAP-1				c		S100A8/A9 [ng/ml]
	cleaved caspase-1 (rel. to GAPDH)	0.000150794	0.00306684	0.000179054	0.000389623			cleaved caspase-1 (rel. to GAPDH)	0.008893	0.002869					WT	control	18	18.5	51	23.5
		0.000426966	0.00210733	0.000210904	0.00103205				0.004203	0.001153						E-selectin	119.5	63	107	48.5
		0.000343333	0.00318452	0.000223864	0.00133125				0.004245	0.002648					Kcna3-/-	control	13	43.5	25.5	27.5	11.5
									0.00264057	0.00174267						E-selectin	39	44.5	26	31	17
									0.00646552	0.00386339
d			S100A8/A9 [ng/ml]											e		control	E-selectin	ATP
	WT	control	40.5	19	41.5	14.5									S100A8/A9 [ng/ml]	24	74	27
		E-selectin	153.5	75.5	82.25	60										29	121	25
	PAP-1	control	15.5	27.5	31	56.5	14	12								18	126	25
		E-selectin	77.5	39	37.5	71	21	14.5								34	58	39
																32	56	33
f		control	E-selectin	nigericin	LPS/ nigericin		g		control	E-selectin	Endoglycan	MAdCAM-1
	S100A8/A9 [ng/ml]	14	48	37	31			S100A8/A9 [ng/ml]	204.3	990	253.3	233
		78	108	41	36				11.5	819	13	17
		84	117	41	35				11	676.5	9	10
		33	137	62	30
		53	306	73	43
		46	231		50
		45	158		55
		49	126		83
		44			77
h		control	E-selectin	nigericin	LPS/ nigericin		i		control	LPS	LPS/E-selectin	LPS/nigericin
	IL-1β [pg/ml]	0	0	0	0			IL-1β [pg/ml]	0.726621	1.69855	8.42185	11.3266
		0	2.54712	0	0				0.0972487	0	3.25882	31.048
		0	0.849982	0	0				0.798626	1.28346	10.1449	22.333
		0	0	0	0				1.45867	1.12965	9.18527	24.7188
		0	0	0	0				1.95551	0.616213	9.96729	13.3755
		0	0	0	0					1.30746	12.4731
										1.91711	3.45322
