# Supplementary material for: E-selectin-mediated rapid NLRP3 inflammasome activation regulates S100A8/S100A9 release from neutrophils via transient gasdermin D pore formation
Source: Nat Immunol. 2023 Oct 30;24(12):2021–31. doi: 10.1038/s41590-023-01656-1 (PMC10681899; doi:10.1038/s41590-023-01656-1)
Supplement: Supplementary file 9 — Statistical source data. [file 41590_2023_1656_MOESM9_ESM.xlsx]

## Sheet: Figure 4
a		pY NLRP3 (rel. to total NLRP3)								b			S100A8/A9 [ng/ml]
	w/o ibrutinib	control	1.52572	0.762976	0.519956	1.02129	0.546941	0.405394			w/o ibrutinib	control	49	65	30	41	29	48
		E-selectin	2.42624	1.26029	0.619691	1.539	0.891589	0.661502				E-selectin	116	74	45	51	41	78
	ibrutinib	control	0.572967	0.615718	1.56908	0.314252	0.406697				ibrutinib	control	35	45	28	21	21	37
		E-selectin	1.14838	0.569176	0.917272	0.368556	0.459247					E-selectin	52	47	25	23	31	45
c		control	E-selectin			d		control	E-selectin		e		control	E-selectin
	pY NLRP3 (rel. to total NLRP3)	0.150499	0.176322				ASC oligomers (rel. to GAPDH)	0.14064	0.272428			ASCspeck area [µm2]	0.0377334	0.0565583
		0.174169	0.192015					0.161914	0.225352				0.0442138	0.108691
		0.174169	0.192015					0.0621552	0.260759				0.0393888	0.0881998
								0.0482394	0.0551627				0.0700043	0.164272
								0.0981818	0.180165
								0.0548624	0.086802
								0.160043	0.18403
f		control	E-selectin			g		control	E-selectin
	ASC oligomers (rel. to GAPDH)	0.106803	0.0643625				ASCspeck area [µm2]	0.0480026	0.0379096
		0.120548	0.162429					0.055706	0.0366103
		0.0980488	0.143271					0.0489374	0.0473737
		0.073638	0.0581197					0.0407333	0.0423562
		0.0724324	0.0502165
		0.271088	0.214773
