# Supplementary material for: E-selectin-mediated rapid NLRP3 inflammasome activation regulates S100A8/S100A9 release from neutrophils via transient gasdermin D pore formation
Source: Nat Immunol. 2023 Oct 30;24(12):2021–31. doi: 10.1038/s41590-023-01656-1 (PMC10681899; doi:10.1038/s41590-023-01656-1)
Supplement: Supplementary file 10 — Statistical source data. [file 41590_2023_1656_MOESM10_ESM.xlsx]

## Sheet: Figure 5
c	min		control			E-Selectin				E-selectin+MCC950				d		control	E-Selectin	E-selectin+MCC950
	0	PI(Ft-F0)/F0	0	0	0	0	0	0	0	0	0	0			% of PI+ cells after 10min	0.01	0.98	0.05
	2		-0.18	0.18	-0.14	3.58	2.72	5.98	2.55	0.04	0.19	0.04				0	0.96	0.01
	5		-0.17	0.27	-0.17	7.2	8.42	10.77	12.25	0.07	0.2	0.13				0.07	1	0
	10		-0.22	0.35	-0.16	10.91	13.49	18.73	35.99	0.02	0.17	0.25					0.99
	15		-0.24	0.29	-0.21	10.66	12.18	27.09	37.58	0.01	0.13	0.22
	20		-0.26	0.32	-0.25	14.2	7.28	32.89	37.42	-0.07	0.09	0.29
f	min		WT			Casp1Casp11-/-								g
	0	PI(Ft-F0)/F0	0	0	0	0	0	0								WT	Casp1Casp11-/-
	2		3.45	5.41	0.37	-0.01	-0.08	0.12							% of PI+ cells after 10min	0.98	0
	5		7.63	10.21	5.91	0.13	-0.08	0.27								1	0.14
	10		16.83	19.3	21.64	0.18	-0.04	0.3								0.82	0.12
	15		18.79	29.61	32.41	0.16	0.11	0.57
	20		23.67	40.24	39.14	0.15	0.44	0.62
h		control	E-Selectin		i		control	E-Selectin		j		control	E-Selectin
	Cell death (% of max)	-0.012	0.025			Cell death (% of max)	0	0.007			Cell death (% of max)	-0.037	-0.021
		0.007	0.001				0.01	0.023				-0.113	-0.104
		0.002	-0.002				-0.01	-0.004				-0.062	-0.064
							0	-0.038
m		5 min	10 min	15 min	20 min					o		control	E-Selectin
	% of PI+ cells	0.99	0.61	0.02	0.02						mean CHMP4B punctae/cell	1.85714	25.6
		0.98	0.98	0.03	0.01							1.4	16.12
		0.83	0.56	0	0.06							2.8	5.66667
												2.66667	19.0833
