# Supplementary material for: E-selectin-mediated rapid NLRP3 inflammasome activation regulates S100A8/S100A9 release from neutrophils via transient gasdermin D pore formation
Source: Nat Immunol. 2023 Oct 30;24(12):2021–31. doi: 10.1038/s41590-023-01656-1 (PMC10681899; doi:10.1038/s41590-023-01656-1)
Supplement: Supplementary file 11 — Statistical source data. [file 41590_2023_1656_MOESM11_ESM.xlsx]

## Sheet: Figure 6
b		WT	Gsdmd-/-		c		WT	Gsdmd-/-				WT	Gsdmd-/-
	RFF	0.08	0.06			Rolling velocity [µm/s]	6.55562	7.09031		cumulative frequency	0	0	0
		0.06	0.04				4.53	6.14			2	4.6243	0
		0.05	0.09				3.84	7.15			4	39.3064	11
		0.06	0.04				3.51	9.3			6	75.1445	41
			0.04					9.13			8	93.6416	65.5
											10	96.5318	79.5
											12	98.2659	85.5
											14	99.422	89.5
											16	100	93.5
											18	100	97
											20	100	99
											22	100	99
											24	100	100
											26	100	100
											28	100	100
											30	100	100
d		WT	Gsdmd-/-		e		WT	Gsdmd-/-
	adherent cells/mm2	956	645.04			extravasated cells/mm2	125	48.5
		1439.36	530.43				322.4	28.4
		732.57	641.68				220.4	0
		1005.18	868.3				226.3	70.5
			515.49				226.3
