# Supplementary material for: E-selectin-mediated rapid NLRP3 inflammasome activation regulates S100A8/S100A9 release from neutrophils via transient gasdermin D pore formation
Source: Nat Immunol. 2023 Oct 30;24(12):2021–31. doi: 10.1038/s41590-023-01656-1 (PMC10681899; doi:10.1038/s41590-023-01656-1)
Supplement: Supplementary file 12 — Statistical source data. [file 41590_2023_1656_MOESM12_ESM.xlsx]

## Sheet: Extended Figure 1
a			S100A8/A9 [ng/ml]					b		WT	Sele-/-		c		WT	Sele-/-		d		WT	Gsdmd-/-
	WT	control	87	45	58				Neutrophils [K/µl]	1	0.72			Monocytes [K/µl]	0.26	0.18			Neutrophils [K/µl]	0.7	0.6
		E-selectin	948	206	498					0.4	0.55				0.16	0.09				0.71	0.62
	Sele-/-	control	175	135	131	123				0.59	0.61				0.17	0.08				0.86	0.92
		E-selectin	188	160	137	136				0.47	0.65				0.08	0.13				0.89	0.55
										1.19	0.82				0.16	0.13				0.84	0.61
e		WT	Gsdmd-/-		f		WT	Casp1Casp11-/-		g		WT	Casp1Casp11-/-		h		Gsdmd-/-	Casp1Casp11-/-	WT
	Monocytes [K/µl]	0.19	0.31			Neutrophils [K/µl]	1.85	0.43			Monocytes [K/µl]	0.32	0.02			S100A8/A9 (rel. to GAPDH)	1.38758	1.23581	1.79718
		0.18	0.32				0.55	1.36				0.06	0.31				1.13568	2.21116	0.656625
		0.24	0.46				1.76	1.67				0.29	0.32				1.48619	2.33089	1.21494
		0.25	0.27				0.3	0.72				0.08	0.19				2.51292	0.915041	1.601
		0.42	0.26				0.21	0.24				0.06	0.09				1.28191	1.12435	1.8066
							1.18	0.26				0.18	0.06
								0.52					0.12
