# Supplementary material for: E-selectin-mediated rapid NLRP3 inflammasome activation regulates S100A8/S100A9 release from neutrophils via transient gasdermin D pore formation
Source: Nat Immunol. 2023 Oct 30;24(12):2021–31. doi: 10.1038/s41590-023-01656-1 (PMC10681899; doi:10.1038/s41590-023-01656-1)
Supplement: Supplementary file 13 — Statistical source data. [file 41590_2023_1656_MOESM13_ESM.xlsx]

## Sheet: Extended Figure 2
a		control	E-selectin		b		VX-765	VX-765+E-selectin		c		VX-765	VX-765+E-selectin
	cleaved caspase-1 (rel. to GAPDH)	0.00010838	0.00086792			FLICA area [µm2]	0.036326	0.029767			overall intensity [MFI]	3.36745	3.34142
		0.00011038	0.00039739				0.047747	0.052088				3.71055	5.03484
		0.0006271	0.0010717				0.058625	0.048121				4.00226	3.05505
		0.00061905	0.00094493				0.049094	0.051019				3.307	3.80089
		0.00040909	0.00097722
e		control	E-selectin		f			serum S100A8/A9 [ng/ml]					g			S100A8/A9 [ng/ml]
	PM translocation index	0.722471	1.76451			WT	before TNF	279	342	316	151			WT	control	33	25	40.3333	38.6667	22
		0.814887	1.8718				after TNF	756	731	548	377				E-selectin	54	88.1667	101.833	102.667	168.667
		0.671148	1.65881			WT+MCC950	before TNF	476	252	153	198	246		WT+MCC950	control	58.3333	48	27.3333	25	50
		0.76745	1.89472				after TNF	396	345	219	95	118			E-selectin	57	113.667	45.6667	33	42.3333
h		WT	WT+MCC950		i			WT	WT+MCC950		j		control	MCC950		k			control	MCC950
	Rolling velocity [µm/s]	0.295552	0.429456			cumulative frequency	0	0	0			Rolling velocity [µm/s]	1.206	2.806			cumulative frequency	0	0	0
		0.243367	0.331133				0.05	0	0				1.065	2.333				0.2	0	0
		0.140444	0.2281				0.1	12.7273	5.26316				0.797	1.669				0.4	0	0
							0.15	27.2727	12.2807									0.6	6.7308	0
							0.2	45.4545	21.0526									0.8	19.2308	0
							0.25	67.2727	42.1053									1	46.1538	7.4074
							0.3	83.6364	63.1579									1.2	76.9231	17.284
							0.35	89.0909	73.6842									1.4	87.5	18.5185
							0.4	94.5455	87.7193									1.6	96.1538	30.8642
							0.45	94.5455	92.9825									1.8	100	38.2716
							0.5	98.1818	94.7368									2	100	48.1481
							0.55	100	96.4912									2.2	100	55.5556
							0.6	100	96.4912									2.4	100	65.4321
							0.65	100	96.4912									2.6	100	71.6049
							0.7	100	98.2456									2.8	100	79.0123
							0.75	100	98.2456									3	100	82.716
							0.8	100	100									3.2	100	86.4198
							0.85	100	100									3.4	100	87.6543
							0.9	100	100									3.6	100	90.1235
							0.95	100	100									3.8	100	90.1235
							1	100	100									4	100	91.358
																		4.2	100	91.358
																		4.4	100	92.5926
																		4.6	100	92.5926
																		4.8	100	92.5926
																		5	100	95.0617
																		5.2	100	95.0617
																		5.4	100	96.2963
																		5.6	100	96.2963
																		5.8	100	96.2963
																		6	100	97.5309
																		6.2	100	100
																		6.4	100	100
																		6.6	100	100
																		6.8	100	100
																		7	100	100
																		7.2	100	100
																		7.4	100	100
																		7.6	100	100
																		7.8	100	100
																		8	100	100
