# Supplementary material for: E-selectin-mediated rapid NLRP3 inflammasome activation regulates S100A8/S100A9 release from neutrophils via transient gasdermin D pore formation
Source: Nat Immunol. 2023 Oct 30;24(12):2021–31. doi: 10.1038/s41590-023-01656-1 (PMC10681899; doi:10.1038/s41590-023-01656-1)
Supplement: Supplementary file 14 — Statistical source data. [file 41590_2023_1656_MOESM14_ESM.xlsx]

## Sheet: Extended Figure 3
a		control	E-selectin	E-selectin+high [K+]ex		b		WT	Kcna3-/-		c		S100A8/A9 [ng/ml]
	GSDMD-NT (rel. to GAPDH)	4.53285e-05	0.000508824	0.000225045			S100A8/A9 (rel. to GAPDH)	1.27768	1.01381			Control	1min	6	33	147	21.3333	12
		8.5906e-05	0.000498765	6.75386e-05				1.15614	1.07776				5min	8.66667	45.6667	189.333	11.6667	9.66667
		0.000121239	0.0002777	0.000116433				1.0875	1.108				10min	204.3	11.5	11
		0.000238022	0.00049					1.11797	1.03			E-selectin	1min	70.3333	462.5	446	232.333
													5min	325.333	628.667	820	447.667	821
													10min	990	819	676.5
