# Supplementary material for: E-selectin-mediated rapid NLRP3 inflammasome activation regulates S100A8/S100A9 release from neutrophils via transient gasdermin D pore formation
Source: Nat Immunol. 2023 Oct 30;24(12):2021–31. doi: 10.1038/s41590-023-01656-1 (PMC10681899; doi:10.1038/s41590-023-01656-1)
Supplement: Supplementary file 15 — Statistical source data. [file 41590_2023_1656_MOESM15_ESM.xlsx]

## Sheet: Extended Figure 4
c		all	cytosolic alarmins	cytosolic small alarmins
	log2 fold release	0.058904	0.392413	1.90288
		1.08253	0.138466	1.5936
		0.298724	1.90288	2.06497
		0.00419108	1.5936
		0.204403	2.06497
		-0.159168
		-1.47135
		-0.0975812
		-0.534671
		-0.683296
		0.171254
		-0.152735
		-1.92728
		0.28987
		-1.89923
		0.00337982
		-0.582784
		-0.200626
		-0.34743
		-0.122512
		0.569857
		-0.111427
		0.00663185
		-0.602922
		0.149745
		0.201687
		0.186405
		0.121062
		1.28371
		0.772064
		-0.688423
		-0.265252
		-0.120693
		-0.390887
		-0.0721652
		0.50117
		0.0650056
		0.445754
		0.954263
		0.375216
		-0.0947564
		0.346658
		1.06802
		0.0492719
		0.00984891
		0.430716
		0.0452989
		0.249193
		-0.260487
		0.471937
		0.136598
		0.103741
		0.0507113
		0.261515
		0
		0.467749
		0.154929
		-0.0150814
		0.129378
		0.11691
		-0.0346006
		-0.0438341
		0
		0.0916449
		0.134707
		-0.105078
		-0.0937112
		-0.128472
		0.0502224
		0.392413
		0.203568
		0.0144234
		-0.19893
		0.308874
		-0.0872955
		0
		0
		0.00636609
		-0.0397536
		-0.0270443
		-2.78239
		0.238824
		1.95814
		0.0301685
		0.29911
		3.05886
		0.0638981
		0
		-0.0032692
		0.0114861
		-0.129378
		0.00770887
		0.310481
		-0.0222149
		-0.0407912
		0.122632
		-0.0313829
		0.017683
		-0.326488
		0.148884
		0.00886854
		1.04468
		0.135877
		0.0199896
		0.0656465
		-0.0989189
		0.316128
		0.636632
		0.214012
		0.117829
		-0.0191015
		0.616945
		-0.0698986
		0.248896
		-0.142586
		-0.124769
		0.0640138
		0.302062
		-0.0071087
		0.15506
		0.277894
		0.038442
		0.0604
		0.304263
		0.338791
		0.137392
		-0.0097841
		-0.714226
		-0.199816
		0.153068
		0.138466
		0.143636
		-0.0204633
		1.42043
		0.162318
		-0.138874
		-0.216443
		0.397934
		-0.281022
		0.405582
		-0.0431792
		-0.121902
		0.283072
		0.23068
		0.176558
		-1.37932
		0.0344543
		0.0256526
		0.626141
		-0.326405
		0.749805
		-0.573762
		-0.0080954
		0.287646
		1.67234
		1.90288
		-0.107708
		-0.0501531
		0.163748
		-0.112083
		1.5936
		0.166951
		0.114936
		-0.119799
		-0.0371761
		0.0303834
		-0.116272
		0.109636
		0.299049
		0.132797
		0.047423
		-0.0201753
		2.06497
		-0.0175794
		0.533047
		0.564447
		0.436092
		-1.91515
		-4.43312
		0.0451889
		0.0564308
		0.286315
		0.141332
		-0.0206477
		0.0660865
		0.386257
		0.0962499
		0.469834
		0.541306
		0.351287
		1.04417
		-0.155999
		0.460361
		-0.208303
		0.10686
		-0.0219034
		1.32042
		1.04244
		0.061903
		-0.573503
		0.695118
		-0.009292
		0.219027
		0.581131
		-0.059164
		-0.110639
		0.814354
		0.162903
		-0.471066
		-0.0954901
		0.491361
		1.15555
		0.199413
		-2.03008
		0.409492
		-0.0554225
		0.52369
		0.105464
		-0.0398808
		0.0535475
		-0.721158
		0.372232
		-0.0323887
		0.285143
		0.126163
		-0.0139879
		0.294743
		1.07654
		-0.0796413
		0.197728
		-0.336449
		0.751786
		-0.0230255
		0.247993
		0
		0.0244052
		0.00157166
		0.706055
		0.368586
		0
		0
		0.04997
		0.145161
		0.34348
		0.489267
		-0.616165
		0.485272
		0.161744
		0.329766
		-0.028815
		0.714881
		0.194362
		-0.315032
		0.601072
		0.372388
		0.459778
		0.0689634
		0.141527
		1.12651
		0.0902411
		0.120709
		0
		0.138265
		0.190765
		0.555925
		0.363734
		0.966239
		-0.341723
		0.674473
		0.0100651
		0.685987
		-0.285281
		0.347689
		0.00246366
		-0.136615
		1.36939
		-0.0904039
		-0.10288
		0.92859
		-0.214485
		-0.0827872
		0.0746797
		0.0354156
		0.534296
		0.212801
		0.110327
		-0.0977097
		0.173599
		-0.0993023
		0.14969
		0.131772
		0.0941817
		0.144677
		0.361965
		-0.138437
		0.258377
		0.734069
		-0.530418
		-2.17691
		0.973521
		0.0957591
		-0.0644684
		0.175486
		0
		0.66292
		0.289623
		0.550127
		-0.135227
		1.24056
		-0.0398973
		0.0634416
		0.500802
		0.892398
		0.0042642
		-0.0208734
		1.04874
		0.4869
		-0.0962823
		0.246508
		0
		0.585852
		1.57238
		0.169099
		-0.0070057
		0.381492
		0.630017
		0
		1.02493
		-0.213432
		0.126067
		0.571662
		0.120066
		0.0231743
		0.296233
		-0.12415
		0.181438
		0.0524788
		-0.974387
		0.0718352
		0.451993
		-0.435549
		-0.0169474
		-1.84636
		0.409537
		0.0365912
		-0.0158164
		0.649757
		-1.02395
		0
		0.331877
		0.169899
		0.664386
		2.72801
		0
		0.138202
		0.509804
		0.0276527
		-1.30586
		0.409241
		0.51283
		0.697042
		0.392935
		-0.0258096
		-1.48494
		0.282429
		0.140487
		0.670322
		-0.0063718
		0.0870024
		0.291804
		-0.0234998
		0.311429
		-0.324506
		0.302608
		0.311927
		0.125196
		-0.008248
		0.244044
		-0.009587
		0.678078
		0.0229867
		-1.03369
		-0.597918
		-0.0658461
		0.0640952
		0.247766
		0.72865
		0.345341
		0.747993
		0.362095
		0.620863
		0.400321
		0.171287
		0.166276
		0.715483
		-0.332497
		0
		1.47535
		1.23707
		0.36263
		0.213716
		0.381762
		0.273397
		-0.0401637
		-0.0351461
		0.068395
		0.067311
		0.0842908
		0.80521
		0.396091
		-0.0254701
		0.0866871
		-0.177907
		-0.596419
		0.201647
		0.560093
		0.466564
		0.0616748
		0.0904916
		-0.0343202
		-0.000246
		0.373561
		0.947095
		0.277384
		-0.301526
		0.103381
		0.0501245
		-0.0897198
		0.0728442
		-0.444871
		0.100698
		0
		-0.0536385
		0.304541
		0.858291
		-0.0935249
		0.0355085
		0.165308
		0.058581
		-0.434649
		0
		0.113973
		-0.53394
		-0.0489597
		0.0149701
		-0.132882
		0.0602112
		-0.0948722
		0.0321509
		0.0934518
		-0.142309
		0.672459
		-0.108737
		-3.40986
		-1.84193
		0.0433477
		0.269085
		0.0859222
		0.235413
		0.0101013
		-0.366276
		0.136036
		1.47602
		0.037501
		1.21284
		-0.0980956
		-0.974495
		-0.246724
		-0.146553
		0.182526
		0.402988
		-0.164919
		0.175126
		0.0954253
		-0.0762221
		0.0352535
		0.281145
		0.704542
		-1.93731
		-0.562649
		0.255255
		0.0890643
		-0.0281951
		0.139097
		0.703717
		0
		1.41347
		-0.468835
		0.13824
		0.151897
		0.100276
		-0.0955079
		-0.234299
		0.241735
		0.468622
		0.0154552
		0.0758769
		0.125486
		0.224606
		-0.0732759
		0.292347
		-0.0777117
		0.378011
		-2.15236
		0.686447
		1.20768
		0.0808684
		-1.04768
		0
		0.363503
		0.148998
		0.014417
		-0.630994
		-0.0645739
		-0.0579624
		-2.15481
		1.62565
		0.621179
		0.476673
		1.55001
		-1.34772
		-1.05731
		0.274777
		-1.24068
		1.39116
		-0.0118936
		-0.0079219
		0.544891
		0.565138
		0.293698
		0.468466
		-0.191886
		0.367396
		2.33551
		-1.86281
		0.237536
		-0.165679
		0.448799
		0.641343
		0.80165
		0.411309
		1.0177
		-0.0559222
		1.76786
		0.565533
		-0.147469
		0.0599473
		-0.167392
		-1.72142
		-1.14875
		-0.666138
		2.42725
		0.169694
		0.346443
		0.647046
		0.850557
		0.638233
		-0.500604
		1.06802
		0.47238
		-0.262388
		1.53074
		0.644517
		0.859833
		0.240583
		1.33882
		1.1019
		1.46445
		1.69708
		1.24506
		1.61747
		1.4874
		0.714855
		1.29517
		0.310723
		1.21211
		1.3892
		0.393915
		2.16795
		1.89265
		0.568567
		2.16281
		1.60041
		2.89028
		1.21326
		1.89932
		3.61699
		1.76916
		1.65624
		0.623263
		0.648966
		1.36259
		1.33011
		2.04329
		1.09441
