# Supplementary material for: E-selectin-mediated rapid NLRP3 inflammasome activation regulates S100A8/S100A9 release from neutrophils via transient gasdermin D pore formation
Source: Nat Immunol. 2023 Oct 30;24(12):2021–31. doi: 10.1038/s41590-023-01656-1 (PMC10681899; doi:10.1038/s41590-023-01656-1)
Supplement: Supplementary file 16 — Statistical source data. [file 41590_2023_1656_MOESM16_ESM.xlsx]

## Sheet: Extended Figure 5
d		control	E-selectin	PMA		e		control	E-selectin	PMA		f		control	E-selectin	PMA
	MFI (rel. to isotype control)	1.61654	1.53676	2.83133			MFI (rel. to isotype control)	15.6326	15.6146	155.059			MFI (rel. to isotype control)	2.6291	2.75388	5.20277
		2.02312	1.92486	5.62946				12.2761	12.3662	95.9662				2.5	2.32432	11.2342
		1.96216	1.92857	3.99				11.4436	11.6056	74.5994				2.9697	2.55927	8.72464
								11.9613	11.7194	103.136				2.34875	2.36364	9.07902
