# Supplementary material for: E-selectin-mediated rapid NLRP3 inflammasome activation regulates S100A8/S100A9 release from neutrophils via transient gasdermin D pore formation
Source: Nat Immunol. 2023 Oct 30;24(12):2021–31. doi: 10.1038/s41590-023-01656-1 (PMC10681899; doi:10.1038/s41590-023-01656-1)
Supplement: Supplementary file 17 — Statistical source data. [file 41590_2023_1656_MOESM17_ESM.xlsx]

## Sheet: Extended Figure6
a		time	control	PAP-1	disulfiram		b		control	PAP-1	disulfiram		c		time interval
	Vm [mV] (corrected for liquid junction potnetial)	-30.0001	-18.7532	-24.9635	-23.8088			baseline Vm [mV] (corrected for liquid junction potnetial)	-45	-12	-45.6			control	30	4.1	2.2	-15.3	0.6	0	-0.1	-0.6	-1.2	-3.7	0.9	-0.6	3.5	-0.2	0.1	0.5	0.9	1.4
		-29.9991	-18.5971	-24.9323	-23.9648				-48.9	-27	-14.3				60	11.9	7.6	-9.9	25	-4.7	-1.6	-7	-3.3	-7.7	2	-3.7	5.3	-0.8	-0.5	2.7	-2.4	-5.4
		-29.9981	-19.1901	-24.9947	-23.9336				-39.6	-37.7	-22				90	18.6	11.9	-8	32.4	-8.1	-2.9	-4	-5	-7.7	-1	-0.4	7.7	-0.3	-0.5	4	3.4	1
		-29.9971	-18.9716	-24.9635	-23.8712				-48	-33.5	-26.3				120	20.3	20.7	-2.9	19.9	-11.9	-0.4	1.2	-1.2	-5.9	-2.5	6	7.5	1.5	-0.2	7.1	4.8	5
		-29.9961	-19.1901	-24.9947	-23.7776				-33.1	-14.1	-12.4				150	19.9	24.3	0.8	21	-11.7	-0.1	-1.5	5	-6.6	1	6.4	12	4	0.1	6.4	7.7	11.3
		-29.9951	-19.0652	-25.0259	-23.7464				-17.5	-19.6	-19.3				180	22.3	28.5	1	27.9	2.1	0.4	0.3	-2.9	-6.7	5.2	7.2	10.6	4.3	0.2	5.1	11.4	9.3
		-29.9941	-19.3461	-24.9323	-23.6528				-35	-18.7	-21.6				210	24.5	35	3.7	34.8	1.2	1.5	0.4	-2.6	-5.7	7.5	7	12.6	3.4	0.4	6.2	14.5	9.7
		-29.9931	-19.1901	-25.0883	-23.7464				-19.9	-20.5	-15.6			PAP-1	30	-4.8	-6.3	2.5	2.8	-0.9	-1.4	0.9	-5.2	-3.3	0.4	1.5	-1	2.7	-0.1	-0.6	-0.4	-0.4	-1.7	1.8	4.3
		-29.9921	-19.1589	-25.0259	-23.684				-12	-15	-16.3				60	-8.4	-2.3	1.2	2.1	-2.2	-3	4	-4.4	-4.5	-1.4	0.4	-1.5	1	-0.4	-2.3	-0.6	-1.3	-2.1	3.1	8.7
		-29.9911	-19.4709	-25.0571	-23.6528				-18.9	-21.7	-14.7				90	-7	3.9	6.4	7.6	-2.5	-3.9	3.7	-4.3	-7	-4.4	0	-3.1	0.2	-3.5	-2.8	-1.1	-1.8	-2.2	3.9	-1.1
		-29.9901	-19.2525	-25.0259	-23.7152				-16.7	-19.3	-20.3				120	-9.4	3	10	11	-2.2	-3.9	4.7	-0.6	-4.9	-2.3	0.6	-2.5	2.4	-5.1	-1.5	-1.9	-3.2	-2.2	1.6	0.4
		-29.9891	-19.4085	-24.9947	-23.5591				-22.4	-13.4	-35.4				150	-9.3	-6.1	11.3	11.1	3.5	-1.2	1.8	-5.4	-2.6	0.7	1.6	-2.6	1.4	-6	-1.4	-0.6	-3.5	-2.9	2.2	-0.9
		-29.9881	-19.4397	-25.1507	-23.684				-13.9	-22.5	-21.9				180	-1.5	4.6	18.1	15.9	1.1	-3	7.3	-9.6	0.4	4.4	1.8	-2.9	3.6	-3	-1.1	0.6	-3.3	-2.6	0	5.1
		-29.9871	-19.4397	-25.1195	-23.8088				-11.3	-13	-12.5				210	-0.4	14.1	21.6	12.9	0.1	-4.9	9.8	-9	-1.4	9.5	1.8	-3.3	3.1	-1	-1.3	1.9	-5	-2.2	0.8	8.5
		-29.9861	-19.1901	-25.2131	-23.8088				-18	-10.2				disulfiram	30	5.2	1.7	3.2	2.5	-0.6	1.9	2.5	-0.6	-0.1	2	-0.2	0.3	-2.4	-3.3
		-29.9851	-18.9092	-25.1195	-23.84				-26.2	-15.1					60	-1.6	2.3	6.1	2.8	7	3.1	-4.3	-0.2	11.5	2.2	1	-1.7	-9.4	-6
		-29.9841	-18.878	-25.0571	-23.9024				-19.3	-16.5					90	-1.8	1.4	11.3	1.9	4.3	5.2	-1.1	0.3	12.6	1.4	1.9	-4.5	-12.4	-5.6
		-29.9831	-18.878	-25.0259	-23.9024					-14.2					120	-7.3	0.6	15.7	1.7	1.6	3.7	0.7	1.1	6.8	0.7	2.6	-2.6	-10.1	-4.9
		-29.9821	-18.9716	-25.0571	-23.9024					-24					150	-9.9	0.1	16.1	-1.3	1.3	4.1	2	3.4	3.8	-3.1	3.2	-4.9	-11.4	-2.6
		-29.9811	-18.9404	-25.0883	-23.9648					-26.3					180	-14.1	-1.8	15.6	-1.7	0.8	4.7	1.3	2.9	4.9	-9.8	3.3	-3.7	-9.6	-3.6
		-29.9801	-19.0652	-25.0259	-23.9648										210	-7.8	-1.5	15.4	-2.1	0.4	4.8	2.5	3.1	4	-8.4	5.4	-5.8	-11.8	-4.5
		-29.9791	-18.8468	-24.9323	-23.8712
		-29.9781	-19.2213	-24.8386	-23.8712
		-29.9771	-19.2525	-24.7762	-23.8712		d		control	LPS/nigericin		e		control	LPS/nigericin
		-29.9761	-19.3773	-24.745	-23.8088			Cell death (% of max)	0	0.04			Cell death (% of max)	0	0.37
		-29.9751	-19.4397	-24.7762	-23.7776				0.01	0.08				0.01	0.2
		-29.9741	-19.6894	-24.7138	-23.7152				-0.01	0.03				0	0.12
		-29.9731	-19.5334	-24.9011	-23.7464				0	0.02				0.01	0.16
		-29.9721	-19.6582	-24.8386	-23.7776
		-29.9711	-19.7206	-24.8386	-23.5903
		-29.9701	-19.4709	-24.9011	-23.6528
		-29.9691	-19.5022	-24.8386	-23.7464		f		control	LPS/nigericin		g		control	LPS/nigericin
		-29.9681	-19.5022	-24.9947	-23.684			Cell death (% of max)	0.002	0.005			Cell death (% of max)	0.01	0.598
		-29.9671	-19.2525	-24.9011	-23.7776				0.002	0.114				0.003	0.707
		-29.9661	-19.1277	-24.9323	-23.8088				0.01	0.07				0	0.67
		-29.9651	-19.2525	-24.8698	-23.9024				-0.02	0.059
		-29.9641	-19.1589	-24.8386	-23.9336
		-29.9631	-19.0652	-24.8386	-23.9024
		-29.9621	-18.878	-24.9323	-23.8712
		-29.9611	-18.8468	-24.9011	-23.9336
		-29.9601	-19.1589	-24.9011	-23.9024
		-29.9591	-19.0965	-24.8698	-23.9024
		-29.9581	-19.1277	-24.7762	-23.8712
		-29.9571	-19.2213	-24.7762	-23.9024
		-29.9561	-19.3461	-24.7762	-23.8712
		-29.9551	-19.5646	-24.8698	-23.7776
		-29.9541	-19.6894	-24.8698	-23.7464
		-29.9531	-19.6582	-24.9011	-23.6528
		-29.9521	-19.4709	-24.9323	-23.684
		-29.9511	-19.5958	-24.9323	-23.6528
		-29.9501	-19.7206	-24.8698	-23.5903
		-29.9491	-19.6582	-24.9323	-23.6528
		-29.9481	-19.4709	-24.8698	-23.7464
		-29.9471	-19.627	-25.0571	-23.7776
		-29.9461	-19.4085	-24.9011	-23.8088
		-29.9451	-19.3149	-25.0259	-23.7152
		-29.9441	-19.4709	-24.9635	-23.8088
		-29.9431	-18.9716	-24.9323	-23.7152
		-29.9421	-19.3461	-24.8074	-23.8088
		-29.9411	-19.3461	-24.8074	-23.84
		-29.9401	-19.627	-24.8074	-23.8712
		-29.9391	-19.5646	-24.8074	-23.8712
		-29.9381	-19.6582	-24.8074	-23.7776
		-29.9371	-19.6582	-24.6514	-23.8088
		-29.9361	-19.627	-24.7762	-23.7464
		-29.9351	-19.7206	-24.8386	-23.7464
		-29.9341	-20.0327	-24.8386	-23.5903
		-29.9331	-19.9078	-24.8074	-23.6215
		-29.9321	-19.6582	-24.8386	-23.5591
		-29.9311	-19.7518	-24.9011	-23.5591
		-29.9301	-19.8454	-24.9635	-23.5279
		-29.9291	-20.0639	-24.8698	-23.5903
		-29.9281	-19.6894	-24.8386	-23.6215
		-29.9271	-19.5334	-24.8386	-23.684
		-29.9261	-19.627	-24.8698	-23.5903
		-29.9251	-19.5334	-24.8698	-23.7776
		-29.9241	-19.4085	-24.8698	-23.7152
		-29.9231	-19.5334	-24.8698	-23.7152
		-29.9221	-19.0965	-24.8074	-23.684
		-29.9211	-19.2525	-24.8386	-23.7152
		-29.9201	-19.4085	-24.7762	-23.7152
		-29.9191	-19.4397	-24.8386	-23.7464
		-29.9181	-19.3773	-24.8074	-23.7152
		-29.9171	-19.5958	-24.8074	-23.6528
		-29.9161	-19.5958	-24.7762	-23.7776
		-29.9151	-19.627	-24.7138	-23.5903
		-29.9141	-19.4709	-24.8074	-23.6215
		-29.9131	-19.627	-24.7762	-23.5903
		-29.9121	-19.9391	-24.7762	-23.4967
		-29.9111	-19.8454	-24.8074	-23.4967
		-29.9101	-19.6582	-24.8698	-23.5591
		-29.9091	-19.5022	-24.8386	-23.5591
		-29.9081	-19.3773	-24.8698	-23.6528
		-29.9071	-19.2525	-24.9635	-23.684
		-29.9061	-19.3149	-24.9635	-23.684
		-29.9051	-19.2525	-24.9635	-23.7776
		-29.9041	-19.1589	-24.9011	-23.8088
		-29.9031	-19.4709	-24.9011	-23.7776
		-29.9021	-19.034	-24.8074	-23.7776
		-29.9011	-18.9404	-24.8386	-23.84
		-29.9001	-19.2213	-24.7138	-23.8088
		-29.8991	-19.2213	-24.6514	-23.8712
		-29.8981	-19.0965	-24.745	-23.8088
		-29.8971	-19.034	-24.7138	-23.7464
		-29.8961	-19.4085	-24.745	-23.7464
		-29.8951	-19.4085	-24.7138	-23.6215
		-29.8941	-19.4397	-24.7762	-23.684
		-29.8931	-19.3773	-24.7138	-23.6215
		-29.8921	-19.2837	-24.8074	-23.6215
		-29.8911	-19.4085	-24.8386	-23.5591
		-29.8901	-19.2837	-24.8386	-23.5279
		-29.8891	-19.2837	-24.9323	-23.6215
		-29.8881	-19.4085	-24.9323	-23.5903
		-29.8871	-19.1901	-24.9323	-23.7152
		-29.8861	-19.1589	-24.8698	-23.7464
		-29.8851	-18.9404	-24.9323	-23.7464
		-29.8841	-18.8468	-24.8386	-23.7776
		-29.8831	-18.7844	-24.9323	-23.7776
		-29.8821	-18.6283	-24.8698	-23.8088
		-29.8811	-18.6908	-24.8386	-23.8088
		-29.8801	-18.8156	-24.8698	-23.8712
		-29.8791	-18.6595	-24.7762	-23.7776
		-29.8781	-18.6595	-24.8074	-23.7464
		-29.8771	-18.8156	-24.8386	-23.7464
		-29.8761	-18.7844	-24.9635	-23.7152
		-29.8751	-18.878	-24.9635	-23.6528
		-29.8741	-18.9404	-24.9011	-23.684
		-29.8731	-18.9716	-24.8698	-23.5279
		-29.8721	-19.1589	-24.9323	-23.5903
		-29.8711	-19.2837	-24.8698	-23.5279
		-29.8701	-19.1277	-24.9635	-23.6215
		-29.8691	-19.1589	-25.0571	-23.5279
		-29.8681	-18.9404	-24.9011	-23.5591
		-29.8671	-18.9404	-24.9635	-23.5903
		-29.8661	-18.6908	-24.9947	-23.684
		-29.8651	-18.5347	-24.9011	-23.7464
		-29.8641	-18.6595	-25.0571	-23.8088
		-29.8631	-18.6283	-24.9323	-23.84
		-29.8621	-18.6908	-24.9323	-23.8088
		-29.8611	-18.6283	-24.9011	-23.7464
		-29.8601	-18.5971	-24.8698	-23.7464
		-29.8591	-18.5971	-24.8386	-23.7464
		-29.8581	-18.7532	-24.9011	-23.8088
		-29.8571	-18.878	-24.8386	-23.7464
		-29.8561	-19.034	-24.745	-23.6528
		-29.8551	-19.2837	-24.7762	-23.6215
		-29.8541	-19.034	-24.8386	-23.6528
		-29.8531	-19.0965	-24.8698	-23.5591
		-29.8521	-19.2837	-24.9011	-23.4343
		-29.8511	-19.2525	-24.9323	-23.5591
		-29.8501	-19.2213	-24.9323	-23.5279
		-29.8491	-19.1589	-24.9011	-23.5279
		-29.8481	-18.878	-24.7762	-23.6528
		-29.8471	-18.9716	-24.8386	-23.6215
		-29.8461	-19.0028	-24.7762	-23.7152
		-29.8451	-18.722	-24.9011	-23.7776
		-29.8441	-18.8468	-24.8698	-23.7152
		-29.8431	-18.6595	-24.7762	-23.684
		-29.8421	-18.878	-24.7762	-23.7464
		-29.8411	-18.5035	-24.745	-23.7464
		-29.8401	-18.722	-24.6826	-23.7152
		-29.8391	-18.7532	-24.745	-23.7152
		-29.8381	-18.9716	-24.7138	-23.7464
		-29.8371	-19.034	-24.7138	-23.7464
		-29.8361	-18.9716	-24.6514	-23.684
		-29.8351	-19.1901	-24.7138	-23.6215
		-29.8341	-19.034	-24.7138	-23.6215
		-29.8331	-19.2213	-24.7138	-23.5903
		-29.8321	-19.0028	-24.745	-23.4967
		-29.8311	-19.1589	-24.8386	-23.5279
		-29.8301	-19.2525	-24.8386	-23.5591
		-29.8291	-19.1589	-24.7762	-23.6215
		-29.8281	-19.2213	-24.8074	-23.6215
		-29.8271	-19.0652	-24.745	-23.5591
		-29.8261	-19.1277	-24.8698	-23.684
		-29.8251	-18.8468	-24.7762	-23.7152
		-29.8241	-18.7844	-24.7762	-23.7152
		-29.8231	-19.034	-24.745	-23.8088
		-29.8221	-18.722	-24.745	-23.7464
		-29.8211	-18.6595	-24.7138	-23.8088
		-29.8201	-18.9092	-24.6826	-23.8712
		-29.8191	-18.9716	-24.6202	-23.7464
		-29.8181	-18.9716	-24.589	-23.7776
		-29.8171	-19.1901	-24.6202	-23.8088
		-29.8161	-19.1589	-24.5578	-23.7776
		-29.8151	-19.2837	-24.6202	-23.7152
		-29.8141	-19.3461	-24.589	-23.7152
		-29.8131	-19.2525	-24.745	-23.6215
		-29.8121	-19.4085	-24.745	-23.5279
		-29.8111	-19.2213	-24.7138	-23.5279
		-29.8101	-19.4085	-24.745	-23.5903
		-29.8091	-19.3461	-24.745	-23.4655
		-29.8081	-19.4085	-24.7762	-23.5903
		-29.8071	-19.5646	-24.7138	-23.684
		-29.8061	-19.3149	-24.8074	-23.5903
		-29.8051	-19.1589	-24.745	-23.6528
		-29.8041	-19.1589	-24.7762	-23.7464
		-29.8031	-19.0652	-24.7138	-23.7464
		-29.8021	-19.1589	-24.6514	-23.84
		-29.8011	-18.8468	-24.6826	-23.7776
		-29.8001	-19.2837	-24.6202	-23.7152
		-29.7991	-19.2213	-24.5266	-23.7464
		-29.7981	-19.3149	-24.589	-23.7152
		-29.7971	-19.4397	-24.6202	-23.7152
		-29.7961	-19.5022	-24.5578	-23.7152
		-29.7951	-19.7206	-24.589	-23.6528
		-29.7941	-19.7206	-24.6514	-23.5903
		-29.7931	-19.9703	-24.6826	-23.5591
		-29.7921	-20.0327	-24.6826	-23.4967
		-29.7911	-19.8766	-24.7138	-23.4655
		-29.7901	-19.8454	-24.6514	-23.5279
		-29.7891	-19.8766	-24.7762	-23.6215
		-29.7881	-19.8142	-24.6514	-23.5903
		-29.7871	-19.6894	-24.6514	-23.6528
		-29.7861	-19.783	-24.745	-23.5903
		-29.7851	-19.5646	-24.589	-23.6528
		-29.7841	-19.5334	-24.6202	-23.7152
		-29.7831	-19.3773	-24.6202	-23.7464
		-29.7821	-19.4397	-24.589	-23.7776
		-29.7811	-19.5334	-24.6202	-23.8088
		-29.7801	-19.5958	-24.4642	-23.7152
		-29.7791	-19.3461	-24.5266	-23.7464
		-29.7781	-19.4709	-24.433	-23.7152
		-29.7771	-19.627	-24.5578	-23.6528
		-29.7761	-19.8142	-24.589	-23.6528
		-29.7751	-20.1575	-24.589	-23.6528
		-29.7741	-20.0327	-24.6202	-23.4655
		-29.7731	-20.0951	-24.5578	-23.5591
		-29.7721	-20.1575	-24.5266	-23.4655
		-29.7711	-20.1887	-24.6826	-23.4655
		-29.7701	-20.1575	-24.589	-23.6528
		-29.7691	-20.1263	-24.7138	-23.5591
		-29.7681	-20.0951	-24.589	-23.5279
		-29.7671	-20.0951	-24.589	-23.6215
		-29.7661	-19.7206	-24.6202	-23.684
		-29.7651	-19.5334	-24.589	-23.5591
		-29.7641	-19.5022	-24.5578	-23.6215
		-29.7631	-19.8766	-24.6826	-23.6528
		-29.7621	-19.627	-24.6826	-23.6215
		-29.7611	-19.5646	-24.6202	-23.7464
		-29.7601	-19.627	-24.589	-23.684
		-29.7591	-19.4709	-24.6202	-23.8088
		-29.7581	-19.5334	-24.4642	-23.7152
		-29.7571	-19.5646	-24.589	-23.7152
		-29.7561	-19.6582	-24.5578	-23.4655
		-29.7551	-19.6582	-24.6826	-23.5903
		-29.7541	-19.8766	-24.6202	-23.4655
		-29.7531	-19.5646	-24.6826	-23.5279
		-29.7521	-19.8766	-24.5266	-23.4031
		-29.7511	-19.8454	-24.6514	-23.4343
		-29.7501	-19.5334	-24.6826	-23.4655
		-29.7491	-19.5958	-24.6202	-23.4031
		-29.7481	-19.7518	-24.745	-23.5279
		-29.7471	-19.4709	-24.6826	-23.6215
		-29.7461	-19.3149	-24.6202	-23.5903
		-29.7451	-19.2837	-24.6202	-23.684
		-29.7441	-19.2213	-24.5578	-23.684
		-29.7431	-18.9092	-24.6202	-23.5903
		-29.7421	-18.722	-24.6514	-23.684
		-29.7411	-18.878	-24.589	-23.7152
		-29.7401	-18.722	-24.589	-23.7152
		-29.7391	-18.7532	-24.6514	-23.8088
		-29.7381	-18.6908	-24.5266	-23.7464
		-29.7371	-18.9092	-24.5578	-23.684
		-29.7361	-18.9716	-24.6202	-23.6215
		-29.7351	-18.8156	-24.4954	-23.5591
		-29.7341	-19.0965	-24.6514	-23.5591
		-29.7331	-18.6908	-24.6514	-23.5279
		-29.7321	-18.7844	-24.589	-23.4031
		-29.7311	-18.6908	-24.7138	-23.4031
		-29.7301	-18.7532	-24.6514	-23.4967
		-29.7291	-18.6595	-24.6826	-23.6215
		-29.7281	-18.878	-24.8698	-23.5279
		-29.7271	-18.6595	-24.7138	-23.5903
		-29.7261	-18.6595	-24.745	-23.5903
		-29.7251	-18.5347	-24.8386	-23.6528
		-29.7241	-18.2851	-24.745	-23.6528
		-29.7231	-18.3475	-24.745	-23.684
		-29.7221	-18.2538	-24.7762	-23.7776
		-29.7211	-18.2226	-24.7138	-23.7464
		-29.7201	-18.2851	-24.6826	-23.7464
		-29.7191	-18.1602	-24.6514	-23.5903
		-29.7181	-18.5035	-24.6202	-23.684
		-29.7171	-18.3787	-24.589	-23.7152
		-29.7161	-18.5347	-24.6826	-23.5903
		-29.7151	-18.5659	-24.6202	-23.5903
		-29.7141	-18.8156	-24.7138	-23.5279
		-29.7131	-18.722	-24.6514	-23.4343
		-29.7121	-18.6595	-24.7762	-23.4967
		-29.7111	-18.9092	-24.7762	-23.4343
		-29.7101	-18.6595	-24.745	-23.4655
		-29.7091	-18.5659	-24.745	-23.4031
		-29.7081	-18.722	-24.8386	-23.5591
		-29.7071	-18.722	-24.8698	-23.5591
		-29.7061	-18.5659	-24.8386	-23.5903
		-29.7051	-18.3787	-24.8698	-23.6215
		-29.7041	-18.4723	-24.8698	-23.684
		-29.7031	-18.4723	-24.7762	-23.7152
		-29.7021	-18.4411	-24.7138	-23.7152
		-29.7011	-18.4723	-24.7762	-23.6528
		-29.7001	-18.3163	-24.6826	-23.8088
		-29.6991	-18.6283	-24.745	-23.7776
		-29.6981	-18.8156	-24.5578	-23.7464
		-29.6971	-18.4099	-24.6514	-23.7152
		-29.6961	-18.8156	-24.589	-23.6528
		-29.6951	-18.878	-24.6826	-23.684
		-29.6941	-18.7844	-24.7138	-23.6528
		-29.6931	-18.8156	-24.7138	-23.6215
		-29.6921	-19.0652	-24.6514	-23.5903
		-29.6911	-19.1277	-24.6826	-23.5903
		-29.6901	-19.0965	-24.7762	-23.5279
		-29.6891	-19.1277	-24.6826	-23.5903
		-29.6881	-18.8468	-24.6826	-23.6215
		-29.6871	-18.7532	-24.7138	-23.684
		-29.6861	-18.722	-24.7138	-23.5903
		-29.6851	-18.6595	-24.6514	-23.7464
		-29.6841	-18.5347	-24.6202	-23.6528
		-29.6831	-18.3163	-24.6514	-23.7776
		-29.6821	-18.3475	-24.6826	-23.8088
		-29.6811	-18.4411	-24.7138	-23.7464
		-29.6801	-18.3475	-24.5578	-23.7776
		-29.6791	-18.4099	-24.6514	-23.7464
		-29.6781	-18.722	-24.5578	-23.8088
		-29.6771	-18.878	-24.5578	-23.684
		-29.6761	-18.6908	-24.5578	-23.6215
		-29.6751	-18.878	-24.5578	-23.6528
		-29.6741	-18.9716	-24.6514	-23.5591
		-29.6731	-19.0028	-24.589	-23.5903
		-29.6721	-18.8156	-24.6826	-23.5903
		-29.6711	-18.9092	-24.6826	-23.5903
		-29.6701	-18.7844	-24.6826	-23.5903
		-29.6691	-18.8156	-24.745	-23.5903
		-29.6681	-18.6908	-24.6826	-23.6528
		-29.6671	-18.6595	-24.6826	-23.6215
		-29.6661	-18.7844	-24.7138	-23.684
		-29.6651	-18.5347	-24.745	-23.7464
		-29.6641	-18.5347	-24.7762	-23.6528
		-29.6631	-18.5971	-24.7138	-23.7464
		-29.6621	-18.3475	-24.7138	-23.7464
		-29.6611	-18.3163	-24.589	-23.7152
		-29.6601	-18.4099	-24.6514	-23.84
		-29.6591	-18.4723	-24.6826	-23.7464
		-29.6581	-18.6283	-24.5266	-23.6215
		-29.6571	-18.9092	-24.6826	-23.684
		-29.6561	-18.9716	-24.5578	-23.684
		-29.6551	-19.034	-24.6202	-23.5591
		-29.6541	-19.034	-24.6202	-23.4967
		-29.6531	-18.9716	-24.6514	-23.5591
		-29.6521	-19.0965	-24.7138	-23.4655
		-29.6511	-19.2213	-24.8074	-23.4031
		-29.6501	-19.1901	-24.745	-23.4655
		-29.6491	-19.1589	-24.7762	-23.5591
		-29.6481	-19.2525	-24.9011	-23.5903
		-29.6471	-19.1589	-24.8386	-23.5903
		-29.6461	-18.9716	-24.9011	-23.6215
		-29.6451	-19.034	-24.745	-23.6215
		-29.6441	-19.0028	-24.8698	-23.684
		-29.6431	-18.5971	-24.8386	-23.5903
		-29.6421	-18.6908	-24.7762	-23.7152
		-29.6411	-18.8468	-24.8698	-23.7152
		-29.6401	-18.9716	-24.8698	-23.8088
		-29.6391	-18.6908	-24.8698	-23.7152
		-29.6381	-19.0028	-24.8074	-23.7152
		-29.6371	-19.1277	-24.745	-23.7152
		-29.6361	-19.0965	-24.8074	-23.6528
		-29.6351	-19.0652	-24.745	-23.684
		-29.6341	-19.1589	-24.745	-23.5591
		-29.6331	-19.1277	-24.8074	-23.5591
		-29.6321	-19.2837	-24.8386	-23.4967
		-29.6311	-19.1277	-24.8698	-23.4655
		-29.6301	-19.2525	-24.8698	-23.4967
		-29.6291	-19.4085	-24.8386	-23.5591
		-29.6281	-19.3149	-24.8698	-23.5591
		-29.6271	-19.4397	-24.9635	-23.5903
		-29.6261	-19.3149	-24.9011	-23.5903
		-29.6251	-19.1901	-24.9635	-23.5591
		-29.6241	-19.3461	-24.9323	-23.7152
		-29.6231	-19.0652	-24.9947	-23.6528
		-29.6221	-19.3773	-24.9947	-23.684
		-29.6211	-19.2525	-24.8698	-23.7464
		-29.6201	-19.4709	-24.9323	-23.7152
		-29.6191	-19.3773	-24.8074	-23.7776
		-29.6181	-19.8142	-24.8386	-23.6528
		-29.6171	-19.7206	-24.7762	-23.7152
		-29.6161	-19.7518	-24.8386	-23.6215
		-29.6151	-20.0327	-24.8386	-23.6215
		-29.6141	-19.9703	-24.745	-23.684
		-29.6131	-20.0327	-24.7762	-23.5903
		-29.6121	-20.0951	-24.9011	-23.5591
		-29.6111	-19.9078	-24.8386	-23.5279
		-29.6101	-20.0327	-24.9011	-23.5591
		-29.6091	-20.1263	-24.9011	-23.4655
		-29.6081	-19.9391	-24.8698	-23.5279
		-29.6071	-19.783	-24.9323	-23.5903
		-29.6061	-19.7206	-24.9323	-23.7152
		-29.6051	-19.4085	-24.9011	-23.7152
		-29.6041	-19.3773	-24.9011	-23.7776
		-29.6031	-19.3773	-24.9011	-23.8088
		-29.6021	-19.5646	-24.9323	-23.7152
		-29.6011	-19.3773	-24.9011	-23.684
		-29.6001	-19.2837	-24.8074	-23.7464
		-29.5991	-19.5334	-24.8698	-23.8088
		-29.5981	-19.4709	-24.8386	-23.8088
		-29.5971	-19.6582	-24.745	-23.7464
		-29.5961	-19.4085	-24.8698	-23.6528
		-29.5951	-19.7518	-24.8698	-23.6215
		-29.5941	-19.7518	-24.7762	-23.4967
		-29.5931	-19.7518	-24.8074	-23.5279
		-29.5921	-19.6894	-24.8074	-23.5903
		-29.5911	-19.6894	-24.8074	-23.4967
		-29.5901	-19.8454	-24.8386	-23.4967
		-29.5891	-19.627	-24.8074	-23.5279
		-29.5881	-19.5958	-24.7762	-23.5591
		-29.5871	-19.4397	-24.8386	-23.4655
		-29.5861	-19.2525	-24.8074	-23.6215
		-29.5851	-19.0652	-24.8698	-23.5903
		-29.5841	-19.2525	-24.745	-23.6528
		-29.5831	-19.0965	-24.8074	-23.7776
		-29.5821	-19.0028	-24.745	-23.5903
		-29.5811	-18.7844	-24.7138	-23.6215
		-29.5801	-18.7532	-24.7138	-23.7464
		-29.5791	-18.9716	-24.6202	-23.7464
		-29.5781	-18.7532	-24.6202	-23.6528
		-29.5771	-18.9092	-24.589	-23.684
		-29.5761	-19.0028	-24.589	-23.5903
		-29.5751	-19.0652	-24.5578	-23.6215
		-29.5741	-19.2837	-24.5578	-23.4031
		-29.5731	-19.3149	-24.6826	-23.4655
		-29.5721	-19.4397	-24.589	-23.4343
		-29.5711	-19.3149	-24.6826	-23.4967
		-29.5701	-19.3461	-24.5578	-23.4967
		-29.5691	-19.4397	-24.6514	-23.4343
		-29.5681	-19.1589	-24.6202	-23.5591
		-29.5671	-19.2213	-24.6514	-23.5279
		-29.5661	-19.2525	-24.589	-23.7152
		-29.5651	-19.2837	-24.5578	-23.5903
		-29.5641	-18.8468	-24.6202	-23.6215
		-29.5631	-18.9092	-24.5266	-23.7776
		-29.5621	-19.1277	-24.4642	-23.6528
		-29.5611	-18.8468	-24.4642	-23.6528
		-29.5601	-18.9716	-24.4017	-23.6528
		-29.5591	-18.9092	-24.4017	-23.6528
		-29.5581	-19.0652	-24.3705	-23.6528
		-29.5571	-19.0652	-24.3393	-23.7152
		-29.5561	-19.3461	-24.3081	-23.6215
		-29.5551	-19.4709	-24.3081	-23.5591
		-29.5541	-19.5022	-24.3705	-23.5591
		-29.5531	-19.5646	-24.3705	-23.5279
		-29.5521	-19.6582	-24.433	-23.5279
		-29.5511	-19.5646	-24.4017	-23.5279
		-29.5501	-19.5646	-24.4954	-23.4967
		-29.5491	-19.4085	-24.4642	-23.5591
		-29.5481	-19.4085	-24.4642	-23.5279
		-29.5471	-19.3461	-24.4642	-23.6215
		-29.5461	-19.2837	-24.433	-23.5591
		-29.5451	-19.2525	-24.3705	-23.7152
		-29.5441	-19.1901	-24.4642	-23.6215
		-29.5431	-19.0652	-24.433	-23.7152
		-29.5421	-18.9404	-24.433	-23.8088
		-29.5411	-18.7844	-24.3393	-23.7776
		-29.5401	-18.9716	-24.4017	-23.7152
		-29.5391	-19.034	-24.3705	-23.7152
		-29.5381	-19.1589	-24.3081	-23.7152
		-29.5371	-19.5646	-24.3081	-23.6528
		-29.5361	-19.4085	-24.2145	-23.684
		-29.5351	-19.6894	-24.3081	-23.5279
		-29.5341	-19.5646	-24.3081	-23.5591
		-29.5331	-19.7206	-24.2457	-23.4655
		-29.5321	-19.5334	-24.3081	-23.4655
		-29.5311	-19.783	-24.3393	-23.4343
		-29.5301	-19.6582	-24.3081	-23.4967
		-29.5291	-19.4085	-24.3393	-23.5591
		-29.5281	-19.627	-24.3081	-23.4967
		-29.5271	-19.5646	-24.3705	-23.5279
		-29.5261	-19.3149	-24.3393	-23.5903
		-29.5251	-19.5646	-24.433	-23.5903
		-29.5241	-19.2213	-24.3705	-23.684
		-29.5231	-19.2837	-24.3081	-23.684
		-29.5221	-18.9092	-24.3393	-23.5903
		-29.5211	-18.9092	-24.2769	-23.5903
		-29.5201	-18.8156	-24.2769	-23.6215
		-29.5191	-18.878	-24.2769	-23.7152
		-29.5181	-19.1277	-24.2457	-23.5903
		-29.5171	-19.0965	-24.1833	-23.5591
		-29.5161	-18.9716	-24.2769	-23.5903
		-29.5151	-19.0965	-24.2145	-23.4655
		-29.5141	-19.3773	-24.3393	-23.4031
		-29.5131	-19.2213	-24.3081	-23.4655
		-29.5121	-19.034	-24.2769	-23.4655
		-29.5111	-19.1901	-24.3705	-23.3407
		-29.5101	-18.9716	-24.3705	-23.4031
		-29.5091	-18.878	-24.3705	-23.4031
		-29.5081	-18.9404	-24.4642	-23.4031
		-29.5071	-18.6595	-24.3705	-23.4655
		-29.5061	-18.8468	-24.433	-23.5591
		-29.5051	-18.7844	-24.433	-23.5591
		-29.5041	-18.878	-24.4017	-23.684
		-29.5031	-18.5971	-24.3705	-23.5903
		-29.5021	-18.3163	-24.3393	-23.684
		-29.5011	-18.4411	-24.3705	-23.7152
		-29.5001	-18.1914	-24.3393	-23.5903
		-29.4991	-18.5347	-24.4017	-23.6528
		-29.4981	-18.4723	-24.2769	-23.5279
		-29.4971	-18.2538	-24.1833	-23.5591
		-29.4961	-18.5347	-24.3081	-23.5591
		-29.4951	-18.6283	-24.2769	-23.4343
		-29.4941	-18.4411	-24.1209	-23.4655
		-29.4931	-18.6908	-24.2457	-23.3407
		-29.4921	-18.6283	-24.2457	-23.3719
		-29.4911	-18.4723	-24.2769	-23.3407
		-29.4901	-18.4723	-24.2769	-23.2783
		-29.4891	-18.7532	-24.2145	-23.4031
		-29.4881	-18.1914	-24.3081	-23.4031
		-29.4871	-18.129	-24.3705	-23.4343
		-29.4861	-18.2851	-24.2145	-23.4343
		-29.4851	-18.0978	-24.2769	-23.5591
		-29.4841	-17.973	-24.2457	-23.6215
		-29.4831	-17.8482	-24.2145	-23.5591
		-29.4821	-17.8794	-24.1833	-23.6215
		-29.4811	-17.8169	-24.2769	-23.6215
		-29.4801	-17.9106	-24.1833	-23.6528
		-29.4791	-17.973	-24.2145	-23.7152
		-29.4781	-18.0042	-24.1833	-23.5903
		-29.4771	-18.0978	-24.2145	-23.4031
		-29.4761	-18.1602	-24.1833	-23.4967
		-29.4751	-18.129	-24.1521	-23.4967
		-29.4741	-18.129	-24.2145	-23.4031
		-29.4731	-18.2851	-24.2457	-23.3407
		-29.4721	-18.4099	-24.2769	-23.3095
		-29.4711	-18.3163	-24.3081	-23.3407
		-29.4701	-18.5035	-24.3081	-23.3095
		-29.4691	-18.2538	-24.3081	-23.4031
		-29.4681	-18.4099	-24.3705	-23.4031
		-29.4671	-18.1914	-24.3705	-23.4031
		-29.4661	-18.2226	-24.3393	-23.4031
		-29.4651	-18.0978	-24.3393	-23.3719
		-29.4641	-18.1602	-24.3705	-23.4967
		-29.4631	-17.8169	-24.3393	-23.4655
		-29.4621	-18.0354	-24.2769	-23.4967
		-29.4611	-17.9418	-24.3081	-23.5279
		-29.4601	-17.8169	-24.2457	-23.5903
		-29.4591	-18.1914	-24.3081	-23.5279
		-29.4581	-18.0978	-24.3081	-23.5279
		-29.4571	-18.0978	-24.2457	-23.5903
		-29.4561	-18.2851	-24.2145	-23.5903
		-29.4551	-18.129	-24.2145	-23.4967
		-29.4541	-18.129	-24.3393	-23.4343
		-29.4531	-18.5659	-24.3705	-23.4967
		-29.4521	-18.6283	-24.3393	-23.4031
		-29.4511	-18.5659	-24.3705	-23.4031
		-29.4501	-18.2226	-24.4017	-23.4967
		-29.4491	-18.3475	-24.4642	-23.4031
		-29.4481	-18.3163	-24.4017	-23.4655
		-29.4471	-18.2538	-24.5266	-23.3719
		-29.4461	-18.2538	-24.5578	-23.5279
		-29.4451	-18.129	-24.5578	-23.5279
		-29.4441	-17.9106	-24.433	-23.6215
		-29.4431	-17.4425	-24.4642	-23.684
		-29.4421	-17.8482	-24.3393	-23.5591
		-29.4411	-17.8169	-24.4017	-23.5903
		-29.4401	-17.6609	-24.4017	-23.6528
		-29.4391	-17.7233	-24.3705	-23.5903
		-29.4381	-18.0666	-24.3705	-23.5591
		-29.4371	-17.973	-24.2769	-23.6528
		-29.4361	-18.1602	-24.3705	-23.5591
		-29.4351	-18.129	-24.3081	-23.4967
		-29.4341	-18.0666	-24.4017	-23.4655
		-29.4331	-18.129	-24.3081	-23.4343
		-29.4321	-17.973	-24.3705	-23.3719
		-29.4311	-18.1914	-24.4017	-23.4343
		-29.4301	-18.1914	-24.4017	-23.4031
		-29.4291	-18.3163	-24.5266	-23.3719
		-29.4281	-18.2538	-24.433	-23.4031
		-29.4271	-18.1914	-24.4954	-23.5591
		-29.4261	-18.0354	-24.5266	-23.4655
		-29.4251	-17.9418	-24.433	-23.5591
		-29.4241	-18.1914	-24.433	-23.5591
		-29.4231	-17.8482	-24.4642	-23.6528
		-29.4221	-18.0978	-24.4017	-23.5591
		-29.4211	-17.8794	-24.3081	-23.6215
		-29.4201	-18.0978	-24.3705	-23.5903
		-29.4191	-18.1602	-24.3081	-23.5279
		-29.4181	-18.0666	-24.3393	-23.6215
		-29.4171	-18.1914	-24.2457	-23.5903
		-29.4161	-18.1602	-24.2769	-23.4967
		-29.4151	-18.4099	-24.2769	-23.4655
		-29.4141	-18.1914	-24.4017	-23.4967
		-29.4131	-18.4723	-24.4017	-23.4031
		-29.4121	-18.5971	-24.4017	-23.4655
		-29.4111	-18.7844	-24.3705	-23.3407
		-29.4101	-18.5035	-24.4017	-23.3719
		-29.4091	-18.5971	-24.4642	-23.4343
		-29.4081	-18.5035	-24.4642	-23.5279
		-29.4071	-18.4099	-24.433	-23.4967
		-29.4061	-18.1602	-24.4017	-23.5279
		-29.4051	-18.1914	-24.4017	-23.5279
		-29.4041	-18.1602	-24.3393	-23.5591
		-29.4031	-18.1914	-24.3705	-23.6215
		-29.4021	-18.0666	-24.3081	-23.6528
		-29.4011	-17.9418	-24.3705	-23.7152
		-29.4001	-18.129	-24.2769	-23.7152
		-29.3991	-18.1914	-24.1833	-23.6528
		-29.3981	-18.1602	-24.2145	-23.7152
		-29.3971	-18.3475	-24.2457	-23.6528
		-29.3961	-18.2538	-24.1833	-23.5903
		-29.3951	-18.5035	-24.1521	-23.5279
		-29.3941	-18.5659	-24.2145	-23.5591
		-29.3931	-18.4099	-24.1833	-23.4655
		-29.3921	-18.3475	-24.2457	-23.5591
		-29.3911	-18.7532	-24.2457	-23.3407
		-29.3901	-18.6283	-24.2457	-23.5279
		-29.3891	-18.6283	-24.1833	-23.4967
		-29.3881	-18.5971	-24.1833	-23.4655
		-29.3871	-18.4099	-24.2145	-23.4655
		-29.3861	-18.4411	-24.2145	-23.5903
		-29.3851	-18.129	-24.2769	-23.6528
		-29.3841	-18.3475	-24.2457	-23.684
		-29.3831	-18.3787	-24.0585	-23.7464
		-29.3821	-18.3163	-24.0585	-23.7152
		-29.3811	-18.0978	-24.0585	-23.7152
		-29.3801	-18.3475	-23.9336	-23.7464
		-29.3791	-18.2226	-23.9024	-23.684
		-29.3781	-18.5347	-23.9024	-23.6528
		-29.3771	-18.5971	-23.8712	-23.6215
		-29.3761	-18.7844	-23.8088	-23.5903
		-29.3751	-18.8156	-23.84	-23.5591
		-29.3741	-18.9404	-23.8712	-23.5279
		-29.3731	-19.0965	-23.9648	-23.4967
		-29.3721	-18.8156	-23.9648	-23.4343
		-29.3711	-18.9404	-24.0272	-23.4031
		-29.3701	-19.1589	-23.9336	-23.5279
		-29.3691	-19.0028	-23.9336	-23.5591
		-29.3681	-19.034	-23.9336	-23.5279
		-29.3671	-19.1277	-23.9648	-23.5903
		-29.3661	-18.8156	-23.8712	-23.6215
		-29.3651	-18.7532	-23.9336	-23.684
		-29.3641	-18.4411	-23.996	-23.6528
		-29.3631	-18.5659	-24.0585	-23.5591
		-29.3621	-18.5035	-24.0272	-23.684
		-29.3611	-18.8156	-23.9336	-23.684
		-29.3601	-18.7532	-23.9024	-23.7152
		-29.3591	-18.6595	-23.84	-23.6215
		-29.3581	-18.8468	-23.8088	-23.5903
		-29.3571	-19.0965	-23.9336	-23.6215
		-29.3561	-19.2837	-23.8712	-23.5903
		-29.3551	-19.1589	-23.9336	-23.5903
		-29.3541	-19.2837	-23.84	-23.4031
		-29.3531	-19.4397	-23.8712	-23.3719
		-29.3521	-19.3773	-23.996	-23.4031
		-29.3511	-19.3149	-23.9648	-23.4031
		-29.3501	-19.1901	-23.8712	-23.4343
		-29.3491	-19.2525	-23.9024	-23.4031
		-29.3481	-18.9092	-23.9024	-23.4967
		-29.3471	-18.9404	-23.9648	-23.5903
		-29.3461	-18.7844	-23.9648	-23.5591
		-29.3451	-18.9716	-23.9648	-23.6528
		-29.3441	-18.7844	-24.0897	-23.6528
		-29.3431	-18.878	-23.9024	-23.6528
		-29.3421	-18.4723	-23.9648	-23.7152
		-29.3411	-18.6283	-23.8712	-23.684
		-29.3401	-18.3787	-23.9336	-23.7464
		-29.3391	-18.7532	-23.84	-23.6528
		-29.3381	-18.9404	-23.8088	-23.6528
		-29.3371	-18.8468	-23.8088	-23.7152
		-29.3361	-18.9404	-23.7464	-23.5279
		-29.3351	-19.0028	-23.8712	-23.5903
		-29.3341	-19.034	-23.84	-23.5903
		-29.3331	-19.1277	-23.8088	-23.5591
		-29.3321	-18.8156	-23.9648	-23.5279
		-29.3311	-18.7844	-23.9336	-23.5903
		-29.3301	-18.9404	-23.9336	-23.5591
		-29.3291	-18.7844	-23.9648	-23.5591
		-29.3281	-18.9716	-23.8712	-23.6528
		-29.3271	-18.8468	-23.9648	-23.6528
		-29.3261	-18.9092	-24.0272	-23.6215
		-29.3251	-18.722	-23.996	-23.7776
		-29.3241	-18.8468	-23.9336	-23.8088
		-29.3231	-18.8156	-24.0272	-23.7776
		-29.3221	-18.8156	-23.9648	-23.8088
		-29.3211	-18.878	-23.9024	-23.7776
		-29.3201	-18.722	-23.9024	-23.8088
		-29.3191	-19.0965	-23.8088	-23.84
		-29.3181	-18.9716	-23.8712	-23.684
		-29.3171	-19.0965	-23.8088	-23.7776
		-29.3161	-19.0652	-23.8712	-23.7152
		-29.3151	-19.1589	-23.9024	-23.684
		-29.3141	-19.2525	-23.9336	-23.6215
		-29.3131	-19.2525	-24.0585	-23.5591
		-29.3121	-19.3773	-23.996	-23.5903
		-29.3111	-19.3461	-24.0585	-23.5903
		-29.3101	-19.2213	-24.0272	-23.5279
		-29.3091	-19.1589	-24.0272	-23.5903
		-29.3081	-19.1277	-23.996	-23.6215
		-29.3071	-19.034	-23.9336	-23.7152
		-29.3061	-19.0652	-23.996	-23.7464
		-29.3051	-18.9716	-24.0272	-23.7152
		-29.3041	-18.9092	-24.0272	-23.7152
		-29.3031	-18.6595	-23.9648	-23.7776
		-29.3021	-18.8468	-23.9648	-23.7464
		-29.3011	-18.6283	-23.84	-23.7776
		-29.3001	-18.7844	-23.8088	-23.8088
		-29.2991	-18.7532	-23.8088	-23.7464
		-29.2981	-18.8468	-23.7464	-23.7464
		-29.2971	-18.9092	-23.7464	-23.7464
		-29.2961	-18.722	-23.7464	-23.7152
		-29.2951	-18.9092	-23.7776	-23.5903
		-29.2941	-19.0652	-23.7464	-23.6528
		-29.2931	-18.9404	-23.84	-23.5279
		-29.2921	-19.2525	-23.9336	-23.6215
		-29.2911	-19.1589	-23.9336	-23.684
		-29.2901	-18.9404	-23.9024	-23.5903
		-29.2891	-18.878	-23.996	-23.5591
		-29.2881	-18.7844	-23.8712	-23.7152
		-29.2871	-18.722	-23.9024	-23.684
		-29.2861	-18.3787	-23.8712	-23.684
		-29.2851	-18.3163	-23.8088	-23.684
		-29.2841	-18.0978	-23.84	-23.7464
		-29.2831	-18.3475	-23.7776	-23.7152
		-29.2821	-17.7857	-23.8712	-23.7152
		-29.2811	-18.0978	-23.7776	-23.8712
		-29.2801	-18.1602	-23.684	-23.7464
		-29.2791	-18.0042	-23.6528	-23.7152
		-29.2781	-18.1602	-23.7152	-23.7464
		-29.2771	-18.4723	-23.7776	-23.7464
		-29.2761	-18.6908	-23.8088	-23.6528
		-29.2751	-18.4411	-23.84	-23.5591
		-29.2741	-18.6908	-23.7776	-23.5591
		-29.2731	-18.6908	-23.84	-23.6215
		-29.2721	-18.7532	-23.7464	-23.5591
		-29.2711	-18.3163	-23.9024	-23.5903
		-29.2701	-18.5971	-23.9024	-23.5591
		-29.2691	-18.3475	-23.9336	-23.5903
		-29.2681	-18.4099	-23.8712	-23.684
		-29.2671	-18.5035	-23.8712	-23.6528
		-29.2661	-18.4099	-23.7776	-23.7152
		-29.2651	-18.3163	-23.8088	-23.7464
		-29.2641	-17.973	-23.8712	-23.7776
		-29.2631	-17.973	-23.7464	-23.8712
		-29.2621	-18.0978	-23.8088	-23.9024
		-29.2611	-18.0978	-23.7776	-23.8712
		-29.2601	-18.129	-23.8088	-23.84
		-29.2591	-18.0666	-23.7776	-23.7464
		-29.2581	-18.4099	-23.7776	-23.7776
		-29.2571	-18.3787	-23.7152	-23.7776
		-29.2561	-18.5347	-23.7152	-23.7464
		-29.2551	-18.5347	-23.8712	-23.7776
		-29.2541	-18.5971	-23.8088	-23.7464
		-29.2531	-18.7844	-23.8712	-23.7152
		-29.2521	-18.5659	-23.8712	-23.7152
		-29.2511	-18.4411	-23.8712	-23.6215
		-29.2501	-18.5971	-23.8712	-23.6215
		-29.2491	-18.5971	-23.84	-23.5903
		-29.2481	-18.3787	-23.84	-23.6215
		-29.2471	-18.4411	-23.84	-23.6215
		-29.2461	-18.5659	-23.8712	-23.7464
		-29.2451	-18.2851	-23.9336	-23.7464
		-29.2441	-18.2851	-23.8712	-23.8712
		-29.2431	-18.0978	-23.8712	-23.84
		-29.2421	-18.0354	-23.84	-23.84
		-29.2411	-18.1602	-23.7776	-23.84
		-29.2401	-18.0666	-23.8088	-23.7776
		-29.2391	-18.0978	-23.8712	-23.8712
		-29.2381	-18.3475	-23.7776	-23.84
		-29.2371	-18.3475	-23.684	-23.7776
		-29.2361	-18.129	-23.684	-23.7464
		-29.2351	-18.1914	-23.7776	-23.684
		-29.2341	-18.3475	-23.8088	-23.7152
		-29.2331	-18.4723	-23.7464	-23.5903
		-29.2321	-18.5659	-23.7776	-23.6528
		-29.2311	-18.3475	-23.7152	-23.5591
		-29.2301	-18.5035	-23.7776	-23.5903
		-29.2291	-18.5347	-23.84	-23.4967
		-29.2281	-18.3787	-23.8712	-23.6528
		-29.2271	-18.3475	-23.7776	-23.7152
		-29.2261	-18.3163	-23.84	-23.7464
		-29.2251	-18.1602	-23.8088	-23.7464
		-29.2241	-18.2226	-23.7464	-23.7776
		-29.2231	-18.2851	-23.7464	-23.8712
		-29.2221	-17.9106	-23.7464	-23.84
		-29.2211	-18.2851	-23.6528	-23.84
		-29.2201	-18.2538	-23.7152	-23.8712
		-29.2191	-18.3163	-23.5591	-23.9648
		-29.2181	-18.4099	-23.5279	-23.84
		-29.2171	-18.5971	-23.6215	-23.84
		-29.2161	-18.6908	-23.5903	-23.7776
		-29.2151	-18.722	-23.5591	-23.7464
		-29.2141	-18.722	-23.684	-23.7152
		-29.2131	-18.878	-23.5591	-23.6528
		-29.2121	-19.1901	-23.684	-23.5279
		-29.2111	-19.0965	-23.6215	-23.5279
		-29.2101	-19.1277	-23.684	-23.6215
		-29.2091	-19.0965	-23.5903	-23.5903
		-29.2081	-19.1277	-23.684	-23.6528
		-29.2071	-19.1277	-23.7152	-23.684
		-29.2061	-18.9404	-23.6528	-23.7152
		-29.2051	-18.9716	-23.5903	-23.7776
		-29.2041	-18.878	-23.7464	-23.84
		-29.2031	-18.8156	-23.7152	-23.8088
		-29.2021	-18.6595	-23.5591	-23.9024
		-29.2011	-18.8468	-23.4655	-23.7464
		-29.2001	-18.6595	-23.4655	-23.8712
		-29.1991	-19.0028	-23.4343	-23.8088
		-29.1981	-18.722	-23.4031	-23.84
		-29.1971	-18.9404	-23.4967	-23.7776
		-29.1961	-18.7532	-23.4655	-23.684
		-29.1951	-18.9716	-23.4967	-23.6528
		-29.1941	-19.1277	-23.4655	-23.6528
		-29.1931	-19.2525	-23.5279	-23.684
		-29.1921	-19.2837	-23.5279	-23.6215
		-29.1911	-19.4397	-23.5591	-23.5279
		-29.1901	-19.4709	-23.6528	-23.5279
		-29.1891	-19.2525	-23.6215	-23.5903
		-29.1881	-19.0652	-23.6215	-23.6215
		-29.1871	-19.1589	-23.4967	-23.6215
		-29.1861	-19.1277	-23.684	-23.7152
		-29.1851	-18.878	-23.5591	-23.7152
		-29.1841	-18.8156	-23.5279	-23.7464
		-29.1831	-18.7532	-23.4655	-23.8088
		-29.1821	-19.1277	-23.5279	-23.8088
		-29.1811	-18.7844	-23.4655	-23.7776
		-29.1801	-19.0965	-23.3407	-23.8088
		-29.1791	-19.1901	-23.3407	-23.7776
		-29.1781	-18.9092	-23.3407	-23.84
		-29.1771	-19.1901	-23.4343	-23.84
		-29.1761	-19.4085	-23.4343	-23.84
		-29.1751	-19.4709	-23.4031	-23.7464
		-29.1741	-19.4397	-23.4031	-23.7152
		-29.1731	-19.5646	-23.4343	-23.6528
		-29.1721	-19.4397	-23.4655	-23.5903
		-29.1711	-19.5646	-23.4967	-23.6528
		-29.1701	-19.783	-23.5591	-23.684
		-29.1691	-19.5646	-23.5279	-23.6528
		-29.1681	-19.2837	-23.5903	-23.684
		-29.1671	-19.6894	-23.5279	-23.7464
		-29.1661	-19.5958	-23.5279	-23.7464
		-29.1651	-19.3149	-23.6215	-23.684
		-29.1641	-19.0965	-23.5903	-23.8712
		-29.1631	-19.0652	-23.4967	-23.9024
		-29.1621	-19.0652	-23.5903	-23.8712
		-29.1611	-18.9092	-23.5903	-23.8088
		-29.1601	-19.0652	-23.4967	-23.84
		-29.1591	-19.1589	-23.5279	-23.9336
		-29.1581	-19.1277	-23.4967	-23.8712
		-29.1571	-19.4397	-23.5591	-23.84
		-29.1561	-19.4085	-23.5903	-23.7464
		-29.1551	-19.5646	-23.5279	-23.8088
		-29.1541	-19.3149	-23.6528	-23.7464
		-29.1531	-19.6894	-23.6528	-23.7464
		-29.1521	-19.4709	-23.6215	-23.6528
		-29.1511	-19.6894	-23.5903	-23.5903
		-29.1501	-19.627	-23.5903	-23.6215
		-29.1491	-19.4085	-23.7152	-23.6215
		-29.1481	-19.5334	-23.7152	-23.684
		-29.1471	-19.2213	-23.7152	-23.684
		-29.1461	-19.3773	-23.684	-23.7776
		-29.1451	-19.3461	-23.8088	-23.84
		-29.1441	-19.2525	-23.7776	-23.8088
		-29.1431	-19.2837	-23.684	-23.84
		-29.1421	-19.3149	-23.7152	-23.7776
		-29.1411	-19.0652	-23.7464	-23.9336
		-29.1401	-19.0028	-23.7464	-23.9336
		-29.1391	-19.1901	-23.7152	-23.84
		-29.1381	-19.2837	-23.684	-23.8712
		-29.1371	-19.4397	-23.8088	-23.84
		-29.1361	-19.3773	-23.5903	-23.8088
		-29.1351	-19.1277	-23.7776	-23.7464
		-29.1341	-19.5022	-23.8712	-23.7152
		-29.1331	-19.4709	-23.8088	-23.684
		-29.1321	-19.5022	-23.84	-23.5903
		-29.1311	-19.4709	-23.9336	-23.6215
		-29.1301	-19.3461	-23.9024	-23.6215
		-29.1291	-19.4709	-23.8712	-23.6215
		-29.1281	-19.0652	-23.9336	-23.6215
		-29.1271	-19.1277	-23.8712	-23.684
		-29.1261	-19.1901	-23.8712	-23.8088
		-29.1251	-19.2213	-23.9648	-23.7464
		-29.1241	-18.9716	-23.84	-23.7776
		-29.1231	-18.9716	-23.8712	-23.7776
		-29.1221	-18.8156	-23.9024	-23.84
		-29.1211	-18.8156	-23.9024	-23.9336
		-29.1201	-19.0965	-23.84	-23.84
		-29.1191	-19.1277	-23.7464	-23.84
		-29.1181	-19.2837	-23.9336	-23.84
		-29.1171	-19.1901	-23.84	-23.8712
		-29.1161	-19.2213	-23.84	-23.84
		-29.1151	-19.3773	-23.9024	-23.7464
		-29.1141	-19.4085	-23.9648	-23.84
		-29.1131	-19.5334	-23.9648	-23.684
		-29.1121	-19.4397	-24.0585	-23.6528
		-29.1111	-19.4397	-24.0897	-23.6215
		-29.1101	-19.5958	-24.1521	-23.7152
		-29.1091	-19.1901	-24.0585	-23.7152
		-29.1081	-19.2213	-24.1209	-23.6528
		-29.1071	-19.1901	-24.1521	-23.84
		-29.1061	-18.9404	-24.1521	-23.8712
		-29.1051	-18.6595	-24.0897	-23.9648
		-29.1041	-19.034	-24.1521	-23.9336
		-29.1031	-18.7532	-24.0897	-23.9336
		-29.1021	-19.0652	-24.0897	-23.9648
		-29.1011	-18.6283	-24.0897	-23.9024
		-29.1001	-18.8156	-23.9648	-23.9024
		-29.0991	-18.9092	-24.0585	-23.9024
		-29.0981	-18.8468	-23.996	-23.8712
		-29.0971	-18.8468	-23.9024	-23.8712
		-29.0961	-18.6908	-23.996	-23.84
		-29.0951	-18.7844	-23.996	-23.8088
		-29.0941	-18.9404	-24.1209	-23.7464
		-29.0931	-18.9092	-24.1209	-23.684
		-29.0921	-19.1277	-24.1833	-23.7152
		-29.0911	-19.0652	-24.0897	-23.684
		-29.0901	-19.2837	-24.1521	-23.7152
		-29.0891	-19.0652	-24.1833	-23.684
		-29.0881	-19.2213	-24.1209	-23.8712
		-29.0871	-18.9092	-24.0897	-23.84
		-29.0861	-18.9404	-24.1521	-23.8088
		-29.0851	-18.6283	-24.1833	-23.9024
		-29.0841	-18.5659	-24.2145	-23.84
		-29.0831	-18.5347	-24.1833	-23.8712
		-29.0821	-18.5971	-24.1209	-23.9648
		-29.0811	-18.4411	-24.1521	-23.8712
		-29.0801	-18.5347	-24.0585	-23.996
		-29.0791	-18.5971	-24.1209	-23.9648
		-29.0781	-18.6908	-24.0585	-23.84
		-29.0771	-18.8468	-24.0897	-23.8712
		-29.0761	-18.9092	-24.1209	-23.9024
		-29.0751	-19.0965	-24.0585	-23.7776
		-29.0741	-18.9716	-24.1521	-23.7152
		-29.0731	-19.1589	-24.0897	-23.684
		-29.0721	-19.0965	-24.1833	-23.6528
		-29.0711	-18.9716	-24.2145	-23.7152
		-29.0701	-18.9404	-24.2457	-23.7776
		-29.0691	-19.0652	-24.2769	-23.7776
		-29.0681	-19.0965	-24.1833	-23.84
		-29.0671	-19.0028	-24.2457	-23.7152
		-29.0661	-19.0652	-24.2145	-23.84
		-29.0651	-18.8156	-24.3081	-23.84
		-29.0641	-18.7844	-24.3393	-23.9024
		-29.0631	-18.5659	-24.2769	-23.8712
		-29.0621	-18.5971	-24.3393	-23.9648
		-29.0611	-18.3475	-24.3393	-23.8712
		-29.0601	-18.5347	-24.1209	-23.9648
		-29.0591	-18.6595	-24.2457	-24.0272
		-29.0581	-18.4411	-24.2145	-23.9024
		-29.0571	-18.9404	-24.2769	-23.9024
		-29.0561	-18.5035	-24.1833	-23.8712
		-29.0551	-19.0652	-24.2457	-23.7776
		-29.0541	-19.0028	-24.3081	-23.8712
		-29.0531	-18.9092	-24.2769	-23.8088
		-29.0521	-19.0965	-24.3705	-23.7152
		-29.0511	-19.0965	-24.3393	-23.7464
		-29.0501	-19.1277	-24.4017	-23.7152
		-29.0491	-19.1277	-24.433	-23.8088
		-29.0481	-19.1277	-24.4642	-23.7152
		-29.0471	-19.0028	-24.4642	-23.8088
		-29.0461	-18.7844	-24.4642	-23.7464
		-29.0451	-18.7844	-24.5266	-23.8712
		-29.0441	-18.8156	-24.433	-23.84
		-29.0431	-18.8468	-24.4642	-23.8712
		-29.0421	-18.9092	-24.4017	-23.9336
		-29.0411	-18.7532	-24.5578	-23.9024
		-29.0401	-18.8468	-24.433	-23.8712
		-29.0391	-19.1901	-24.4642	-23.996
		-29.0381	-19.2837	-24.4642	-23.8712
		-29.0371	-19.2213	-24.4642	-23.84
		-29.0361	-19.5022	-24.4642	-23.9024
		-29.0351	-19.5334	-24.589	-23.7464
		-29.0341	-19.4397	-24.5578	-23.7776
		-29.0331	-19.6582	-24.4954	-23.7152
		-29.0321	-19.4397	-24.5578	-23.7152
		-29.0311	-19.5958	-24.4954	-23.684
		-29.0301	-19.5334	-24.4642	-23.7152
		-29.0291	-19.4709	-24.589	-23.684
		-29.0281	-19.4085	-24.5266	-23.7152
		-29.0271	-19.4085	-24.589	-23.7776
		-29.0261	-19.5958	-24.4954	-23.7464
		-29.0251	-19.1589	-24.589	-23.8088
		-29.0241	-19.4709	-24.4642	-23.8712
		-29.0231	-19.2837	-24.433	-23.9648
		-29.0221	-19.1277	-24.4642	-23.8712
		-29.0211	-19.0652	-24.4017	-23.9024
		-29.0201	-19.0965	-24.4642	-23.9024
		-29.0191	-19.0965	-24.3393	-23.9024
		-29.0181	-19.1901	-24.3393	-23.84
		-29.0171	-19.2837	-24.3081	-23.9024
		-29.0161	-19.2525	-24.4017	-23.8712
		-29.0151	-19.3773	-24.4017	-23.8712
		-29.0141	-19.4709	-24.3705	-23.7776
		-29.0131	-19.4709	-24.4017	-23.7464
		-29.0121	-19.4709	-24.433	-23.684
		-29.0111	-19.627	-24.5266	-23.7776
		-29.0101	-19.6894	-24.4642	-23.7776
		-29.0091	-19.6582	-24.589	-23.8088
		-29.0081	-19.1901	-24.5578	-23.8712
		-29.0071	-19.1901	-24.6202	-23.8712
		-29.0061	-19.0965	-24.589	-23.8088
		-29.0051	-19.3461	-24.6202	-23.9648
		-29.0041	-19.1277	-24.6514	-23.9024
		-29.0031	-19.0965	-24.5578	-23.9648
		-29.0021	-19.1901	-24.6202	-24.0585
		-29.0011	-19.3149	-24.5578	-23.9648
		-29.0001	-19.1901	-24.4954	-24.0272
		-28.9991	-19.2525	-24.4954	-23.9648
		-28.9981	-19.4709	-24.4642	-23.996
		-28.9971	-19.7206	-24.4017	-23.9024
		-28.9961	-19.627	-24.433	-23.996
		-28.9951	-19.7518	-24.4642	-23.9336
		-28.9941	-19.783	-24.433	-23.84
		-28.9931	-19.8766	-24.5266	-23.684
		-28.9921	-20.0639	-24.589	-23.8088
		-28.9911	-19.7518	-24.5266	-23.7152
		-28.9901	-20.2199	-24.589	-23.7464
		-28.9891	-19.9078	-24.6514	-23.7464
		-28.9881	-20.0327	-24.6202	-23.84
		-28.9871	-19.783	-24.5578	-23.9648
		-28.9861	-19.5646	-24.7138	-23.996
		-28.9851	-19.8142	-24.7138	-23.9024
		-28.9841	-19.6582	-24.6826	-23.9648
		-28.9831	-19.5958	-24.6826	-23.9336
		-28.9821	-19.6582	-24.589	-24.0585
		-28.9811	-19.4397	-24.6514	-24.0897
		-28.9801	-19.5646	-24.589	-24.0897
		-28.9791	-19.9078	-24.6202	-23.996
		-28.9781	-19.8454	-24.589	-23.9024
		-28.9771	-20.1263	-24.5578	-23.9648
		-28.9761	-20.2199	-24.6202	-23.8712
		-28.9751	-20.5944	-24.6202	-23.9024
		-28.9741	-20.2823	-24.6202	-23.84
		-28.9731	-20.4696	-24.6202	-23.8712
		-28.9721	-20.4696	-24.7138	-23.8088
		-28.9711	-20.1887	-24.6826	-23.7464
		-28.9701	-20.376	-24.7138	-23.8088
		-28.9691	-20.4384	-24.7762	-23.7776
		-28.9681	-20.2511	-24.7762	-23.8088
		-28.9671	-20.3448	-24.8386	-23.9024
		-28.9661	-20.1263	-24.8386	-24.0272
		-28.9651	-19.9078	-24.8386	-23.9336
		-28.9641	-19.8454	-24.8386	-24.0585
		-28.9631	-19.9078	-24.8074	-24.0585
		-28.9621	-20.0951	-24.7138	-24.0897
		-28.9611	-19.9703	-24.7762	-24.0585
		-28.9601	-19.9703	-24.6826	-24.1521
		-28.9591	-19.9391	-24.7138	-24.0272
		-28.9581	-20.2511	-24.7762	-24.1209
		-28.9571	-20.4072	-24.7138	-24.0897
		-28.9561	-20.2511	-24.745	-23.9336
		-28.9551	-20.688	-24.745	-23.9336
		-28.9541	-20.5944	-24.8074	-23.9648
		-28.9531	-20.7192	-24.745	-23.84
		-28.9521	-20.6568	-24.8698	-23.9024
		-28.9511	-20.6256	-24.8698	-23.8088
		-28.9501	-20.9689	-24.9635	-23.8088
		-28.9491	-20.532	-24.9011	-23.9024
		-28.9481	-21.0001	-24.9947	-23.9024
		-28.9471	-20.6256	-24.8698	-23.9648
		-28.9461	-20.5632	-24.9323	-23.9024
		-28.9451	-20.6256	-24.9011	-24.0585
		-28.9441	-20.3448	-24.8698	-23.996
		-28.9431	-20.2823	-24.9323	-24.0272
		-28.9421	-20.4072	-24.9011	-24.0897
		-28.9411	-20.2199	-24.9635	-24.0585
		-28.9401	-20.4072	-24.8386	-24.0585
		-28.9391	-20.5944	-24.8386	-23.996
		-28.9381	-20.5944	-24.8386	-24.0897
		-28.9371	-20.4696	-24.7762	-23.9648
		-28.9361	-20.6568	-24.8698	-23.8712
		-28.9351	-20.8441	-24.8386	-23.84
		-28.9341	-20.9065	-24.9635	-23.8088
		-28.9331	-20.8441	-24.9947	-23.7776
		-28.9321	-20.9377	-25.0259	-23.84
		-28.9311	-20.6568	-25.0259	-23.7776
		-28.9301	-20.7192	-25.1819	-23.7464
		-28.9291	-20.7192	-25.1507	-23.8088
		-28.9281	-20.7817	-25.1507	-23.7776
		-28.9271	-20.7505	-25.2131	-23.8088
		-28.9261	-20.4072	-25.1507	-23.9024
		-28.9251	-20.6256	-25.0883	-23.9024
		-28.9241	-20.5632	-25.1507	-23.9336
		-28.9231	-20.2823	-25.0259	-24.0272
		-28.9221	-20.3448	-25.0883	-24.0585
		-28.9211	-20.4384	-25.0883	-24.0585
		-28.9201	-20.2823	-25.0259	-24.0272
		-28.9191	-20.5632	-25.0259	-24.0585
		-28.9181	-20.5944	-24.9947	-23.9648
		-28.9171	-20.6256	-24.9323	-24.0272
		-28.9161	-20.688	-24.9635	-23.84
		-28.9151	-20.6568	-24.9947	-23.8712
		-28.9141	-20.7817	-24.9323	-23.7776
		-28.9131	-20.9065	-25.0571	-23.7776
		-28.9121	-20.7505	-24.9635	-23.7464
		-28.9111	-20.7192	-24.9323	-23.7152
		-28.9101	-20.7817	-25.1507	-23.7464
		-28.9091	-20.6256	-25.0571	-23.7152
		-28.9081	-20.5944	-25.0259	-23.8088
		-28.9071	-20.6256	-25.0259	-23.8088
		-28.9061	-20.4072	-25.1195	-23.8088
		-28.9051	-20.5632	-25.0259	-23.9336
		-28.9041	-20.3135	-24.9947	-23.8712
		-28.9031	-20.4696	-25.0259	-23.8712
		-28.9021	-20.0327	-24.9947	-23.8712
		-28.9011	-20.2511	-24.9947	-23.8712
		-28.9001	-20.2511	-24.8698	-23.9336
		-28.8991	-20.2823	-24.9011	-23.84
		-28.8981	-20.7192	-24.8698	-23.9648
		-28.8971	-20.7505	-24.8386	-23.84
		-28.8961	-20.9377	-24.8698	-23.8088
		-28.8951	-21.0001	-24.8074	-23.8088
		-28.8941	-21.0625	-24.9011	-23.7776
		-28.8931	-21.0937	-24.9323	-23.7152
		-28.8921	-20.9377	-25.0259	-23.5903
		-28.8911	-20.9065	-25.0259	-23.7152
		-28.8901	-20.9377	-24.9635	-23.7464
		-28.8891	-20.8753	-25.0259	-23.7152
		-28.8881	-20.8441	-25.0259	-23.84
		-28.8871	-20.6256	-25.0883	-23.8088
		-28.8861	-20.4384	-25.0259	-23.84
		-28.8851	-20.3448	-25.0883	-23.9024
		-28.8841	-20.2199	-25.0259	-23.9024
		-28.8831	-20.2823	-25.0259	-23.9336
		-28.8821	-19.9703	-24.9635	-23.9648
		-28.8811	-19.9703	-24.9323	-23.996
		-28.8801	-20.1887	-24.9011	-23.9024
		-28.8791	-20.1575	-24.9323	-23.8712
		-28.8781	-19.9078	-24.8698	-23.9336
		-28.8771	-20.2199	-24.7762	-23.9336
		-28.8761	-20.3448	-24.8698	-23.9336
		-28.8751	-20.2511	-24.7762	-23.84
		-28.8741	-20.532	-24.8386	-23.84
		-28.8731	-20.2199	-24.8074	-23.7152
		-28.8721	-20.5944	-24.8074	-23.7464
		-28.8711	-20.4696	-24.9323	-23.7464
		-28.8701	-20.376	-24.9011	-23.7776
		-28.8691	-20.5632	-24.8074	-23.7464
		-28.8681	-20.376	-24.9011	-23.8088
		-28.8671	-20.2823	-24.9323	-23.8088
		-28.8661	-20.4384	-24.9323	-23.8712
		-28.8651	-20.0015	-24.9323	-23.9336
		-28.8641	-20.1263	-24.8074	-23.9648
		-28.8631	-20.0639	-24.8698	-24.0272
		-28.8621	-19.8766	-24.8386	-23.996
		-28.8611	-19.8766	-24.745	-23.9336
		-28.8601	-20.1575	-24.7138	-23.9024
		-28.8591	-20.0951	-24.6826	-23.9024
		-28.8581	-19.9391	-24.6514	-23.9024
		-28.8571	-20.1263	-24.6202	-23.84
		-28.8561	-20.0327	-24.6514	-23.9024
		-28.8551	-20.1887	-24.5578	-23.7152
		-28.8541	-20.0327	-24.6202	-23.84
		-28.8531	-20.3448	-24.6202	-23.684
		-28.8521	-20.2199	-24.6514	-23.7152
		-28.8511	-20.1887	-24.7762	-23.684
		-28.8501	-20.0951	-24.6514	-23.5903
		-28.8491	-20.1575	-24.7138	-23.684
		-28.8481	-19.9703	-24.745	-23.7464
		-28.8471	-19.9703	-24.6826	-23.7464
		-28.8461	-19.8766	-24.589	-23.7776
		-28.8451	-19.627	-24.6826	-23.8088
		-28.8441	-19.7206	-24.6514	-23.7776
		-28.8431	-19.4085	-24.589	-23.9024
		-28.8421	-19.4709	-24.589	-24.0272
		-28.8411	-19.6582	-24.6202	-23.84
		-28.8401	-19.2525	-24.4642	-23.9024
		-28.8391	-19.3773	-24.589	-23.9024
		-28.8381	-19.3773	-24.6202	-23.8712
		-28.8371	-19.3461	-24.6202	-23.8712
		-28.8361	-19.627	-24.6202	-23.84
		-28.8351	-19.4397	-24.5578	-23.7464
		-28.8341	-19.4709	-24.589	-23.7464
		-28.8331	-19.5646	-24.589	-23.684
		-28.8321	-19.6894	-24.6826	-23.7152
		-28.8311	-19.627	-24.6514	-23.7464
		-28.8301	-19.2837	-24.745	-23.7152
		-28.8291	-19.3149	-24.7138	-23.7464
		-28.8281	-19.2525	-24.745	-23.8088
		-28.8271	-19.2837	-24.6514	-23.84
		-28.8261	-19.0965	-24.589	-23.9336
		-28.8251	-19.0965	-24.6202	-23.9648
		-28.8241	-18.9404	-24.5578	-23.8712
		-28.8231	-19.0652	-24.6514	-23.996
		-28.8221	-18.8468	-24.589	-23.9648
		-28.8211	-18.4723	-24.589	-24.0585
		-28.8201	-18.6283	-24.5266	-23.996
		-28.8191	-18.8468	-24.5266	-24.0272
		-28.8181	-18.7844	-24.5578	-23.8712
		-28.8171	-18.9092	-24.433	-23.9024
		-28.8161	-18.8468	-24.4954	-23.9024
		-28.8151	-18.9716	-24.4642	-23.84
		-28.8141	-19.1901	-24.6514	-23.7776
		-28.8131	-18.8468	-24.6202	-23.7776
		-28.8121	-18.7844	-24.6202	-23.84
		-28.8111	-18.878	-24.6514	-23.684
		-28.8101	-18.6908	-24.7138	-23.6215
		-28.8091	-18.6283	-24.6826	-23.7776
		-28.8081	-18.5971	-24.589	-23.7776
		-28.8071	-18.6908	-24.6202	-23.7776
		-28.8061	-18.5347	-24.5578	-23.8712
		-28.8051	-18.4723	-24.6826	-23.9024
		-28.8041	-18.4099	-24.4642	-23.9336
		-28.8031	-18.0978	-24.4642	-23.9336
		-28.8021	-18.0354	-24.6202	-23.9024
		-28.8011	-18.0666	-24.4954	-23.84
		-28.8001	-18.1602	-24.4954	-24.0272
		-28.7991	-18.3787	-24.433	-23.8712
		-28.7981	-18.1602	-24.433	-23.9024
		-28.7971	-18.6595	-24.4642	-23.9336
		-28.7961	-18.4099	-24.4642	-23.8712
		-28.7951	-18.6595	-24.5266	-23.84
		-28.7941	-18.6595	-24.5578	-23.7464
		-28.7931	-18.6595	-24.5578	-23.7464
		-28.7921	-18.4723	-24.589	-23.6528
		-28.7911	-18.5659	-24.5266	-23.7464
		-28.7901	-18.1914	-24.589	-23.7152
		-28.7891	-18.4723	-24.6202	-23.7152
		-28.7881	-18.6908	-24.6202	-23.7776
		-28.7871	-18.6283	-24.6202	-23.8088
		-28.7861	-18.4723	-24.5266	-23.7776
		-28.7851	-18.129	-24.5266	-23.7776
		-28.7841	-18.0354	-24.4642	-23.7776
		-28.7831	-18.129	-24.5266	-23.9336
		-28.7821	-17.9418	-24.4642	-23.84
		-28.7811	-17.9418	-24.5266	-23.84
		-28.7801	-18.0354	-24.4642	-23.8712
		-28.7791	-17.8169	-24.4642	-23.8712
		-28.7781	-18.3475	-24.3393	-23.7776
		-28.7771	-18.1602	-24.3393	-23.84
		-28.7761	-18.2226	-24.5266	-23.8088
		-28.7751	-18.5659	-24.433	-23.7776
		-28.7741	-18.9404	-24.4642	-23.6528
		-28.7731	-18.3787	-24.5578	-23.7152
		-28.7721	-18.722	-24.5266	-23.684
		-28.7711	-18.6283	-24.5266	-23.7152
		-28.7701	-18.722	-24.5266	-23.6215
		-28.7691	-18.8156	-24.5578	-23.684
		-28.7681	-18.5659	-24.6202	-23.6215
		-28.7671	-18.6595	-24.6202	-23.7152
		-28.7661	-18.5971	-24.6514	-23.7776
		-28.7651	-18.5347	-24.6202	-23.7464
		-28.7641	-18.3163	-24.6826	-23.7776
		-28.7631	-18.3163	-24.6202	-23.9024
		-28.7621	-18.3163	-24.5266	-23.8712
		-28.7611	-18.3787	-24.4642	-23.7152
		-28.7601	-18.5347	-24.433	-23.9024
		-28.7591	-18.3475	-24.5578	-23.7152
		-28.7581	-18.3475	-24.5266	-23.7776
		-28.7571	-18.4099	-24.433	-23.684
		-28.7561	-18.7532	-24.5578	-23.8088
		-28.7551	-18.7532	-24.589	-23.7464
		-28.7541	-18.7844	-24.4642	-23.7464
		-28.7531	-18.9092	-24.5578	-23.684
		-28.7521	-18.8468	-24.5266	-23.7152
		-28.7511	-18.7844	-24.589	-23.6528
		-28.7501	-18.8156	-24.6202	-23.7464
		-28.7491	-18.6595	-24.5578	-23.6528
		-28.7481	-18.878	-24.589	-23.7152
		-28.7471	-18.8156	-24.6514	-23.7464
		-28.7461	-18.6595	-24.5266	-23.7776
		-28.7451	-18.5659	-24.5578	-23.8088
		-28.7441	-18.4411	-24.5578	-23.7464
		-28.7431	-18.3163	-24.5266	-23.84
		-28.7421	-18.2226	-24.4642	-23.84
		-28.7411	-18.0354	-24.4642	-23.9024
		-28.7401	-18.129	-24.5266	-23.9024
		-28.7391	-18.1914	-24.433	-23.9024
		-28.7381	-18.2226	-24.4017	-23.84
		-28.7371	-18.3787	-24.4642	-23.7152
		-28.7361	-18.6595	-24.4642	-23.7776
		-28.7351	-18.4723	-24.433	-23.7464
		-28.7341	-18.6283	-24.433	-23.7464
		-28.7331	-18.5347	-24.5266	-23.6528
		-28.7321	-18.9092	-24.589	-23.6215
		-28.7311	-18.8156	-24.589	-23.6215
		-28.7301	-18.9092	-24.6514	-23.7152
		-28.7291	-19.0652	-24.6514	-23.7464
		-28.7281	-18.9092	-24.5266	-23.6528
		-28.7271	-19.0652	-24.589	-23.7776
		-28.7261	-18.8156	-24.6514	-23.84
		-28.7251	-18.6595	-24.6202	-23.8712
		-28.7241	-18.7532	-24.6202	-23.84
		-28.7231	-18.5971	-24.6202	-23.9336
		-28.7221	-18.6595	-24.589	-23.8712
		-28.7211	-18.7532	-24.5578	-23.9024
		-28.7201	-18.722	-24.5266	-23.8088
		-28.7191	-18.5659	-24.5578	-23.9024
		-28.7181	-18.9092	-24.589	-23.8712
		-28.7171	-18.7844	-24.589	-23.8712
		-28.7161	-19.0652	-24.5266	-23.84
		-28.7151	-19.1277	-24.589	-23.7152
		-28.7141	-19.2837	-24.589	-23.7152
		-28.7131	-19.1901	-24.6202	-23.7152
		-28.7121	-19.4709	-24.6202	-23.7152
		-28.7111	-19.2213	-24.6514	-23.6215
		-28.7101	-19.4709	-24.745	-23.684
		-28.7091	-19.3773	-24.745	-23.7152
		-28.7081	-19.3461	-24.7138	-23.7776
		-28.7071	-19.3149	-24.6514	-23.7776
		-28.7061	-19.2213	-24.745	-23.7776
		-28.7051	-19.0028	-24.6514	-23.84
		-28.7041	-18.9404	-24.6514	-23.8712
		-28.7031	-18.6595	-24.6514	-23.84
		-28.7021	-18.9716	-24.5578	-23.84
		-28.7011	-19.034	-24.6202	-23.8088
		-28.7001	-19.3149	-24.4642	-23.84
		-28.6991	-19.0652	-24.4642	-23.9336
		-28.6981	-19.0652	-24.4954	-23.7776
		-28.6971	-19.3461	-24.589	-23.7776
		-28.6961	-19.034	-24.5266	-23.684
		-28.6951	-19.3773	-24.5266	-23.6528
		-28.6941	-19.2837	-24.589	-23.6528
		-28.6931	-19.4397	-24.6202	-23.5903
		-28.6921	-19.4709	-24.6514	-23.5903
		-28.6911	-19.627	-24.6202	-23.5591
		-28.6901	-19.3773	-24.7762	-23.6528
		-28.6891	-19.4085	-24.745	-23.5903
		-28.6881	-19.1901	-24.6826	-23.6215
		-28.6871	-19.4709	-24.6202	-23.684
		-28.6861	-19.0652	-24.7138	-23.7464
		-28.6851	-19.2213	-24.6826	-23.7464
		-28.6841	-19.0652	-24.6514	-23.9024
		-28.6831	-18.878	-24.6826	-23.84
		-28.6821	-18.9716	-24.6202	-23.9336
		-28.6811	-18.7532	-24.6514	-23.84
		-28.6801	-18.8468	-24.589	-23.84
		-28.6791	-18.8156	-24.6202	-23.7776
		-28.6781	-18.7532	-24.4642	-23.996
		-28.6771	-18.878	-24.5578	-23.8712
		-28.6761	-18.878	-24.6202	-23.8088
		-28.6751	-19.0028	-24.5578	-23.84
		-28.6741	-19.1277	-24.5578	-23.684
		-28.6731	-18.9716	-24.5578	-23.684
		-28.6721	-19.3461	-24.6514	-23.5903
		-28.6711	-19.0652	-24.6514	-23.7152
		-28.6701	-18.9404	-24.6514	-23.7152
		-28.6691	-18.9716	-24.6202	-23.5903
		-28.6681	-18.8468	-24.589	-23.684
		-28.6671	-18.9404	-24.6826	-23.684
		-28.6661	-18.722	-24.6202	-23.8712
		-28.6651	-18.8156	-24.7138	-23.8088
		-28.6641	-18.5347	-24.6826	-23.8712
		-28.6631	-18.722	-24.4954	-23.8712
		-28.6621	-18.5347	-24.589	-23.9024
		-28.6611	-18.2851	-24.589	-23.84
		-28.6601	-18.5035	-24.433	-23.9024
		-28.6591	-18.3163	-24.3081	-23.9024
		-28.6581	-18.4723	-24.4017	-23.9336
		-28.6571	-18.7844	-24.3393	-23.7776
		-28.6561	-18.8156	-24.3705	-23.7464
		-28.6551	-18.7532	-24.4017	-23.8088
		-28.6541	-18.8156	-24.3705	-23.7776
		-28.6531	-19.1277	-24.433	-23.6528
		-28.6521	-18.9404	-24.4017	-23.6215
		-28.6511	-18.8156	-24.4954	-23.5903
		-28.6501	-18.6283	-24.5266	-23.7152
		-28.6491	-18.6908	-24.3705	-23.6215
		-28.6481	-18.5035	-24.5266	-23.7152
		-28.6471	-18.4723	-24.4642	-23.7152
		-28.6461	-18.5035	-24.4642	-23.684
		-28.6451	-18.2226	-24.4642	-23.7776
		-28.6441	-18.4411	-24.4642	-23.84
		-28.6431	-18.3163	-24.3081	-23.8712
		-28.6421	-18.0666	-24.3081	-23.9024
		-28.6411	-18.3163	-24.3705	-23.84
		-28.6401	-18.2538	-24.3081	-23.9336
		-28.6391	-18.0978	-24.1833	-23.8088
		-28.6381	-18.2538	-24.2145	-23.8088
		-28.6371	-18.2851	-24.2457	-23.7152
		-28.6361	-18.3475	-24.1521	-23.8088
		-28.6351	-18.5659	-24.2769	-23.7464
		-28.6341	-18.5971	-24.2145	-23.684
		-28.6331	-18.7844	-24.3081	-23.5903
		-28.6321	-18.4411	-24.2457	-23.5903
		-28.6311	-18.6283	-24.3081	-23.6215
		-28.6301	-18.5971	-24.2457	-23.6528
		-28.6291	-18.4099	-24.2769	-23.5903
		-28.6281	-18.5659	-24.2769	-23.6215
		-28.6271	-18.2851	-24.2457	-23.7152
		-28.6261	-18.4723	-24.3393	-23.6528
		-28.6251	-18.3163	-24.3081	-23.7464
		-28.6241	-17.8482	-24.2145	-23.7776
		-28.6231	-18.1914	-24.2145	-23.7776
		-28.6221	-17.7545	-24.3081	-23.7464
		-28.6211	-17.7857	-24.1521	-23.84
		-28.6201	-17.973	-24.1209	-23.9024
		-28.6191	-18.0042	-24.0585	-23.84
		-28.6181	-18.0042	-24.1209	-23.8088
		-28.6171	-18.2226	-24.0897	-23.8712
		-28.6161	-18.1914	-24.0897	-23.8088
		-28.6151	-18.2226	-24.0897	-23.7464
		-28.6141	-18.2538	-24.0897	-23.5903
		-28.6131	-18.1602	-24.1833	-23.6215
		-28.6121	-18.5347	-24.2145	-23.5279
		-28.6111	-18.5971	-24.1521	-23.5903
		-28.6101	-18.3787	-24.1521	-23.5903
		-28.6091	-18.3475	-24.2145	-23.5903
		-28.6081	-18.3787	-24.1833	-23.5591
		-28.6071	-18.2538	-24.3081	-23.7152
		-28.6061	-18.1914	-24.1521	-23.6528
		-28.6051	-18.0042	-24.2145	-23.684
		-28.6041	-17.8169	-24.1833	-23.7464
		-28.6031	-18.0666	-24.2145	-23.7464
		-28.6021	-17.7857	-24.1521	-23.7464
		-28.6011	-17.8794	-24.0897	-23.7152
		-28.6001	-17.8482	-24.1209	-23.7464
		-28.5991	-17.8169	-24.0272	-23.7776
		-28.5981	-17.9418	-24.0272	-23.7152
		-28.5971	-17.973	-24.0272	-23.7152
		-28.5961	-18.2226	-24.0585	-23.684
		-28.5951	-17.8794	-24.1209	-23.5903
		-28.5941	-18.4099	-23.9648	-23.5279
		-28.5931	-18.3787	-24.1209	-23.5279
		-28.5921	-18.4723	-24.0585	-23.4967
		-28.5911	-18.5971	-24.1209	-23.4343
		-28.5901	-18.4411	-24.1209	-23.4343
		-28.5891	-18.2538	-24.1209	-23.5279
		-28.5881	-18.5035	-24.1833	-23.5279
		-28.5871	-18.2851	-24.0585	-23.4967
		-28.5861	-18.129	-24.1209	-23.5903
		-28.5851	-18.0042	-23.996	-23.6528
		-28.5841	-18.0042	-24.1209	-23.5591
		-28.5831	-17.8794	-24.0272	-23.684
		-28.5821	-17.9418	-24.0272	-23.5903
		-28.5811	-17.7233	-24.0897	-23.7152
		-28.5801	-17.7857	-23.996	-23.684
		-28.5791	-17.9106	-23.9024	-23.684
		-28.5781	-17.8482	-23.9336	-23.684
		-28.5771	-17.8482	-23.9648	-23.684
		-28.5761	-17.973	-23.996	-23.7776
		-28.5751	-17.9418	-24.0585	-23.6215
		-28.5741	-17.8794	-23.996	-23.6215
		-28.5731	-18.2226	-24.1209	-23.4967
		-28.5721	-17.8794	-24.0897	-23.5279
		-28.5711	-18.129	-24.1209	-23.5279
		-28.5701	-18.0978	-24.1209	-23.5591
		-28.5691	-17.973	-24.0897	-23.5279
		-28.5681	-18.0354	-24.1521	-23.4967
		-28.5671	-18.129	-24.1521	-23.6215
		-28.5661	-18.0354	-24.1521	-23.5591
		-28.5651	-17.7857	-24.1833	-23.7152
		-28.5641	-17.8169	-24.0897	-23.684
		-28.5631	-17.7233	-24.1209	-23.7464
		-28.5621	-17.6609	-24.0897	-23.8088
		-28.5611	-17.7545	-24.1521	-23.8712
		-28.5601	-17.7233	-24.0585	-23.8088
		-28.5591	-17.6609	-24.1521	-23.8088
		-28.5581	-17.8794	-24.0897	-23.6528
		-28.5571	-17.973	-23.9648	-23.7152
		-28.5561	-18.0042	-24.1209	-23.6528
		-28.5551	-17.9418	-24.0897	-23.6215
		-28.5541	-18.1914	-24.1209	-23.5591
		-28.5531	-18.0978	-24.1833	-23.5279
		-28.5521	-18.0978	-24.1521	-23.4343
		-28.5511	-18.3787	-24.1833	-23.4655
		-28.5501	-18.3475	-24.2457	-23.5591
		-28.5491	-18.3163	-24.2769	-23.5903
		-28.5481	-18.4099	-24.2145	-23.6215
		-28.5471	-18.2851	-24.2769	-23.5279
		-28.5461	-18.2538	-24.2457	-23.6215
		-28.5451	-18.129	-24.2145	-23.7464
		-28.5441	-18.0978	-24.1833	-23.7464
		-28.5431	-17.9106	-24.1833	-23.7152
		-28.5421	-17.9418	-24.2145	-23.7464
		-28.5411	-17.7545	-24.1521	-23.7776
		-28.5401	-18.0354	-24.2457	-23.7152
		-28.5391	-18.0666	-24.1833	-23.7152
		-28.5381	-18.2538	-24.0585	-23.7152
		-28.5371	-18.4099	-24.1521	-23.7776
		-28.5361	-18.3787	-24.1209	-23.6215
		-28.5351	-18.7532	-24.0897	-23.6528
		-28.5341	-18.6595	-24.0897	-23.6528
		-28.5331	-18.9716	-24.1521	-23.5279
		-28.5321	-18.8156	-24.0585	-23.5903
		-28.5311	-18.7844	-24.2145	-23.5279
		-28.5301	-18.8468	-24.1209	-23.5279
		-28.5291	-18.8468	-24.1209	-23.5903
		-28.5281	-19.0965	-24.2457	-23.5591
		-28.5271	-18.9092	-24.2457	-23.5591
		-28.5261	-18.878	-24.3081	-23.7152
		-28.5251	-18.6283	-24.2769	-23.6215
		-28.5241	-18.4099	-24.2769	-23.7464
		-28.5231	-18.6283	-24.3081	-23.7776
		-28.5221	-18.6908	-24.1521	-23.7464
		-28.5211	-18.4411	-24.1521	-23.7152
		-28.5201	-18.5659	-24.1209	-23.684
		-28.5191	-18.3787	-24.1209	-23.7776
		-28.5181	-18.5347	-24.1833	-23.7464
		-28.5171	-18.5971	-24.0897	-23.6528
		-28.5161	-18.9404	-24.0585	-23.6528
		-28.5151	-18.8156	-24.1833	-23.6528
		-28.5141	-18.6908	-24.1521	-23.5903
		-28.5131	-18.9092	-24.0585	-23.5279
		-28.5121	-18.878	-24.1521	-23.5903
		-28.5111	-18.878	-24.1521	-23.4031
		-28.5101	-19.1589	-24.1521	-23.4655
		-28.5091	-19.0028	-24.1209	-23.5591
		-28.5081	-18.9404	-24.1833	-23.5591
		-28.5071	-18.722	-24.2457	-23.6528
		-28.5061	-18.8156	-24.2457	-23.6528
		-28.5051	-18.5347	-24.1833	-23.684
		-28.5041	-18.6283	-24.1521	-23.7464
		-28.5031	-18.4723	-24.1833	-23.7776
		-28.5021	-18.4411	-24.1209	-23.684
		-28.5011	-18.4723	-24.1209	-23.684
		-28.5001	-18.5971	-24.0585	-23.7152
		-28.4991	-18.5971	-24.1209	-23.7152
		-28.4981	-18.6283	-24.0585	-23.7152
		-28.4971	-18.9716	-23.996	-23.684
		-28.4961	-18.6595	-24.0272	-23.684
		-28.4951	-19.0028	-24.0272	-23.7464
		-28.4941	-18.7844	-24.0272	-23.5279
		-28.4931	-18.9404	-24.0897	-23.5279
		-28.4921	-19.2837	-24.1209	-23.5903
		-28.4911	-19.5022	-24.2457	-23.4655
		-28.4901	-19.3773	-24.2145	-23.6215
		-28.4891	-19.2213	-24.1833	-23.5903
		-28.4881	-18.9092	-24.2457	-23.5591
		-28.4871	-19.1589	-24.3081	-23.5903
		-28.4861	-19.1589	-24.2145	-23.6528
		-28.4851	-18.9716	-24.2769	-23.6215
		-28.4841	-18.8468	-24.3081	-23.6215
		-28.4831	-18.9404	-24.2145	-23.7152
		-28.4821	-18.9404	-24.1521	-23.5279
		-28.4811	-18.9716	-24.0897	-23.7152
		-28.4801	-18.7844	-24.1209	-23.5903
		-28.4791	-19.1589	-24.0897	-23.684
		-28.4781	-19.0965	-24.0897	-23.684
		-28.4771	-19.2213	-24.1209	-23.684
		-28.4761	-19.4085	-24.1521	-23.6528
		-28.4751	-19.3149	-24.0585	-23.5591
		-28.4741	-19.627	-24.0585	-23.5591
		-28.4731	-19.6582	-24.1521	-23.5279
		-28.4721	-19.5646	-24.1833	-23.5591
		-28.4711	-19.4397	-24.1521	-23.5279
		-28.4701	-19.8766	-24.2457	-23.5903
		-28.4691	-19.3461	-24.2145	-23.6215
		-28.4681	-19.4085	-24.2457	-23.5279
		-28.4671	-19.3773	-24.2145	-23.6215
		-28.4661	-19.2525	-24.3393	-23.6215
		-28.4651	-19.1589	-24.3081	-23.684
		-28.4641	-18.9404	-24.3081	-23.7152
		-28.4631	-19.2525	-24.3081	-23.7152
		-28.4621	-18.9092	-24.1833	-23.7776
		-28.4611	-18.9092	-24.2145	-23.5903
		-28.4601	-19.0652	-24.2145	-23.6528
		-28.4591	-19.0652	-24.1833	-23.7152
		-28.4581	-19.4709	-24.1833	-23.6215
		-28.4571	-19.3461	-24.1521	-23.6528
		-28.4561	-19.4085	-24.3081	-23.6215
		-28.4551	-19.4085	-24.2145	-23.5279
		-28.4541	-19.5646	-24.2457	-23.4967
		-28.4531	-19.4397	-24.2769	-23.4031
		-28.4521	-19.7518	-24.3081	-23.4967
		-28.4511	-19.7206	-24.3705	-23.4655
		-28.4501	-19.627	-24.4642	-23.4655
		-28.4491	-19.5334	-24.4017	-23.4967
		-28.4481	-19.3461	-24.4017	-23.5591
		-28.4471	-19.5646	-24.433	-23.4655
		-28.4461	-19.5334	-24.3705	-23.5591
		-28.4451	-19.627	-24.4017	-23.6215
		-28.4441	-19.3461	-24.3705	-23.7152
		-28.4431	-19.1901	-24.3393	-23.6528
		-28.4421	-19.1901	-24.3081	-23.7152
		-28.4411	-18.9716	-24.3393	-23.6528
		-28.4401	-19.1277	-24.2769	-23.6528
		-28.4391	-19.3773	-24.3393	-23.684
		-28.4381	-19.3773	-24.3705	-23.6528
		-28.4371	-19.4397	-24.2769	-23.6215
		-28.4361	-19.4709	-24.4017	-23.6528
		-28.4351	-19.7518	-24.3705	-23.4967
		-28.4341	-19.627	-24.4017	-23.5279
		-28.4331	-19.8766	-24.3705	-23.4343
		-28.4321	-19.6582	-24.5266	-23.4031
		-28.4311	-19.627	-24.5578	-23.4031
		-28.4301	-19.627	-24.5578	-23.4343
		-28.4291	-19.5022	-24.5266	-23.4655
		-28.4281	-19.9703	-24.589	-23.4655
		-28.4271	-19.7206	-24.5578	-23.6215
		-28.4261	-19.7518	-24.7138	-23.5279
		-28.4251	-19.5334	-24.4642	-23.684
		-28.4241	-19.2837	-24.589	-23.5591
		-28.4231	-19.1589	-24.589	-23.5903
		-28.4221	-19.2213	-24.5578	-23.6528
		-28.4211	-19.0028	-24.4642	-23.5903
		-28.4201	-19.0965	-24.4642	-23.684
		-28.4191	-19.1277	-24.589	-23.6215
		-28.4181	-19.2525	-24.5578	-23.684
		-28.4171	-19.2213	-24.5578	-23.5903
		-28.4161	-19.034	-24.5266	-23.5279
		-28.4151	-19.2525	-24.589	-23.4967
		-28.4141	-19.4085	-24.5578	-23.4967
		-28.4131	-19.3461	-24.7138	-23.4031
		-28.4121	-19.4085	-24.589	-23.3407
		-28.4111	-19.4709	-24.6202	-23.4967
		-28.4101	-19.4397	-24.6202	-23.4655
		-28.4091	-19.2837	-24.5578	-23.4031
		-28.4081	-19.4397	-24.7138	-23.5591
		-28.4071	-19.1901	-24.6514	-23.4967
		-28.4061	-19.1277	-24.6514	-23.4967
		-28.4051	-19.2213	-24.5578	-23.5903
		-28.4041	-18.9092	-24.589	-23.6215
		-28.4031	-18.878	-24.5578	-23.5591
		-28.4021	-18.722	-24.589	-23.684
		-28.4011	-18.6283	-24.5578	-23.684
		-28.4001	-18.7532	-24.5578	-23.6215
		-28.3991	-18.7532	-24.433	-23.5903
		-28.3981	-18.5659	-24.5266	-23.5591
		-28.3971	-18.8156	-24.433	-23.6528
		-28.3961	-18.8468	-24.4954	-23.6215
		-28.3951	-18.8156	-24.433	-23.5591
		-28.3941	-18.9092	-24.433	-23.5591
		-28.3931	-18.8468	-24.4954	-23.4031
		-28.3921	-18.8156	-24.589	-23.4031
		-28.3911	-18.9092	-24.6202	-23.4343
		-28.3901	-18.9404	-24.6202	-23.4343
		-28.3891	-19.034	-24.6514	-23.4655
		-28.3881	-18.878	-24.589	-23.4967
		-28.3871	-18.722	-24.6826	-23.4655
		-28.3861	-18.9716	-24.6514	-23.5591
		-28.3851	-18.7844	-24.6826	-23.6215
		-28.3841	-18.7532	-24.589	-23.5903
		-28.3831	-18.6908	-24.433	-23.5903
		-28.3821	-18.9092	-24.5266	-23.6215
		-28.3811	-18.722	-24.4954	-23.7776
		-28.3801	-18.6595	-24.4642	-23.6528
		-28.3791	-19.0965	-24.3705	-23.5591
		-28.3781	-18.8156	-24.3393	-23.684
		-28.3771	-18.9716	-24.3705	-23.6528
		-28.3761	-19.034	-24.3705	-23.6215
		-28.3751	-19.2837	-24.4954	-23.5591
		-28.3741	-19.3773	-24.433	-23.4655
		-28.3731	-19.3149	-24.4954	-23.5279
		-28.3721	-19.3773	-24.6202	-23.4031
		-28.3711	-19.627	-24.5578	-23.4031
		-28.3701	-19.5334	-24.589	-23.3719
		-28.3691	-19.3773	-24.589	-23.4343
		-28.3681	-19.5646	-24.5578	-23.4343
		-28.3671	-19.4397	-24.589	-23.4655
		-28.3661	-19.5646	-24.5578	-23.4967
		-28.3651	-19.0965	-24.5578	-23.5279
		-28.3641	-19.2213	-24.589	-23.5591
		-28.3631	-19.3461	-24.5578	-23.6528
		-28.3621	-19.2837	-24.4954	-23.6215
		-28.3611	-19.2837	-24.4017	-23.7152
		-28.3601	-19.034	-24.3705	-23.684
		-28.3591	-19.1901	-24.4642	-23.6215
		-28.3581	-19.2837	-24.4642	-23.5591
		-28.3571	-19.3461	-24.433	-23.5903
		-28.3561	-19.4709	-24.4642	-23.5903
		-28.3551	-19.6582	-24.433	-23.4967
		-28.3541	-19.8142	-24.4642	-23.5279
		-28.3531	-19.7518	-24.4954	-23.3407
		-28.3521	-19.8766	-24.6202	-23.4967
		-28.3511	-19.783	-24.589	-23.3407
		-28.3501	-19.6894	-24.589	-23.4031
		-28.3491	-19.7518	-24.5578	-23.3719
		-28.3481	-19.6894	-24.5578	-23.4967
		-28.3471	-19.7518	-24.6514	-23.4655
		-28.3461	-19.6582	-24.589	-23.5279
		-28.3451	-19.4397	-24.589	-23.5279
		-28.3441	-19.4085	-24.5578	-23.6215
		-28.3431	-19.5958	-24.589	-23.684
		-28.3421	-19.3773	-24.4954	-23.684
		-28.3411	-19.1277	-24.433	-23.6215
		-28.3401	-19.1901	-24.4954	-23.7776
		-28.3391	-19.3149	-24.4017	-23.7152
		-28.3381	-19.1901	-24.433	-23.4967
		-28.3371	-19.1901	-24.433	-23.5591
		-28.3361	-19.3773	-24.5578	-23.5591
		-28.3351	-19.3461	-24.433	-23.5591
		-28.3341	-19.5334	-24.433	-23.5591
		-28.3331	-19.4085	-24.4954	-23.4967
		-28.3321	-19.3773	-24.6514	-23.5903
		-28.3311	-19.5958	-24.6202	-23.3407
		-28.3301	-19.4397	-24.6514	-23.3719
		-28.3291	-19.2837	-24.6202	-23.4343
		-28.3281	-19.2837	-24.7138	-23.4031
		-28.3271	-19.2213	-24.7138	-23.4967
		-28.3261	-19.4397	-24.6202	-23.5279
		-28.3251	-19.2525	-24.6202	-23.4655
		-28.3241	-18.9092	-24.6826	-23.6215
		-28.3231	-18.8468	-24.6202	-23.5591
		-28.3221	-18.8156	-24.6514	-23.5591
		-28.3211	-18.9404	-24.6202	-23.6528
		-28.3201	-18.9092	-24.6514	-23.7152
		-28.3191	-18.5659	-24.589	-23.6528
		-28.3181	-18.9092	-24.6514	-23.6528
		-28.3171	-19.2525	-24.6202	-23.6215
		-28.3161	-19.0028	-24.6826	-23.4967
		-28.3151	-18.9716	-24.7138	-23.4655
		-28.3141	-18.878	-24.7138	-23.4967
		-28.3131	-19.1901	-24.8074	-23.4967
		-28.3121	-19.034	-24.7762	-23.4031
		-28.3111	-19.034	-24.745	-23.3719
		-28.3101	-18.9716	-24.8074	-23.3719
		-28.3091	-18.7844	-24.8386	-23.3719
		-28.3081	-18.8156	-24.8386	-23.4343
		-28.3071	-18.5971	-24.745	-23.4967
		-28.3061	-18.5659	-24.745	-23.6215
		-28.3051	-18.5035	-24.7138	-23.5591
		-28.3041	-18.3475	-24.7138	-23.6215
		-28.3031	-18.2226	-24.745	-23.6528
		-28.3021	-18.3163	-24.7138	-23.684
		-28.3011	-18.1914	-24.7138	-23.684
		-28.3001	-18.129	-24.6202	-23.7464
		-28.2991	-18.1914	-24.6202	-23.7464
		-28.2981	-18.0666	-24.5578	-23.6215
		-28.2971	-18.129	-24.6514	-23.684
		-28.2961	-18.2851	-24.589	-23.5903
		-28.2951	-18.5347	-24.589	-23.5279
		-28.2941	-18.5347	-24.589	-23.4967
		-28.2931	-18.6283	-24.6826	-23.4343
		-28.2921	-18.6595	-24.6826	-23.4031
		-28.2911	-18.8156	-24.7138	-23.4031
		-28.2901	-18.7532	-24.7138	-23.4343
		-28.2891	-18.6283	-24.7138	-23.5279
		-28.2881	-18.4723	-24.6202	-23.5591
		-28.2871	-18.4099	-24.6826	-23.5591
		-28.2861	-18.3787	-24.6826	-23.5903
		-28.2851	-18.2538	-24.7138	-23.6215
		-28.2841	-18.2226	-24.6202	-23.6528
		-28.2831	-18.0666	-24.589	-23.8088
		-28.2821	-18.0666	-24.589	-23.6215
		-28.2811	-17.8794	-24.6202	-23.684
		-28.2801	-17.8169	-24.589	-23.7464
		-28.2791	-17.8482	-24.4642	-23.684
		-28.2781	-18.0978	-24.4642	-23.6528
		-28.2771	-18.129	-24.4642	-23.5903
		-28.2761	-18.2226	-24.4954	-23.6215
		-28.2751	-18.6595	-24.4642	-23.6215
		-28.2741	-18.4099	-24.4017	-23.4967
		-28.2731	-18.5659	-24.589	-23.4031
		-28.2721	-18.3163	-24.4954	-23.3719
		-28.2711	-18.0978	-24.5266	-23.4655
		-28.2701	-18.1914	-24.4954	-23.5903
		-28.2691	-18.129	-24.6202	-23.4967
		-28.2681	-18.0354	-24.5578	-23.4655
		-28.2671	-18.0354	-24.589	-23.5279
		-28.2661	-18.0978	-24.6514	-23.5279
		-28.2651	-17.8794	-24.589	-23.6215
		-28.2641	-17.6921	-24.6202	-23.5903
		-28.2631	-17.6921	-24.5266	-23.5279
		-28.2621	-17.5985	-24.589	-23.6215
		-28.2611	-17.4112	-24.433	-23.5903
		-28.2601	-17.6297	-24.5266	-23.5591
		-28.2591	-17.5673	-24.4642	-23.6528
		-28.2581	-17.7857	-24.4642	-23.6215
		-28.2571	-17.7545	-24.4642	-23.5279
		-28.2561	-18.0042	-24.4954	-23.5591
		-28.2551	-17.9106	-24.4017	-23.4967
		-28.2541	-17.7857	-24.4954	-23.4655
		-28.2531	-17.8794	-24.433	-23.3719
		-28.2521	-18.1602	-24.4642	-23.3719
		-28.2511	-18.0978	-24.5266	-23.3407
		-28.2501	-17.9106	-24.5578	-23.3719
		-28.2491	-17.7545	-24.4642	-23.4655
		-28.2481	-17.8794	-24.5266	-23.5279
		-28.2471	-17.8169	-24.4642	-23.5591
		-28.2461	-17.6297	-24.4642	-23.4655
		-28.2451	-17.6921	-24.4642	-23.6215
		-28.2441	-17.5361	-24.4017	-23.5591
		-28.2431	-17.5673	-24.5266	-23.5903
		-28.2421	-17.3176	-24.4017	-23.6215
		-28.2411	-17.224	-24.4642	-23.6215
		-28.2401	-17.4112	-24.3393	-23.6215
		-28.2391	-17.224	-24.4017	-23.684
		-28.2381	-17.4112	-24.3081	-23.6215
		-28.2371	-17.2864	-24.3705	-23.5279
		-28.2361	-17.38	-24.4017	-23.5279
		-28.2351	-17.5985	-24.3705	-23.5591
		-28.2341	-17.4112	-24.4017	-23.4343
		-28.2331	-17.5985	-24.4642	-23.5279
		-28.2321	-17.973	-24.5578	-23.3719
		-28.2311	-17.5985	-24.4954	-23.3719
		-28.2301	-17.4425	-24.589	-23.4343
		-28.2291	-17.38	-24.4642	-23.3719
		-28.2281	-17.6609	-24.589	-23.4343
		-28.2271	-17.4425	-24.589	-23.5279
		-28.2261	-17.4425	-24.5266	-23.4967
		-28.2251	-17.4425	-24.589	-23.5591
		-28.2241	-17.1616	-24.589	-23.5279
		-28.2231	-17.1928	-24.5578	-23.6215
		-28.2221	-17.0992	-24.4954	-23.684
		-28.2211	-16.8495	-24.3705	-23.6215
		-28.2201	-17.1928	-24.4642	-23.6215
		-28.2191	-17.38	-24.4017	-23.5903
		-28.2181	-17.1928	-24.4017	-23.5903
		-28.2171	-17.068	-24.4017	-23.5591
		-28.2161	-17.3488	-24.4642	-23.5591
		-28.2151	-17.2552	-24.4954	-23.4655
		-28.2141	-17.2552	-24.4642	-23.4655
		-28.2131	-17.5673	-24.4642	-23.3719
		-28.2121	-17.4425	-24.6514	-23.3719
		-28.2111	-17.6297	-24.6202	-23.3719
		-28.2101	-17.7857	-24.5266	-23.4967
		-28.2091	-17.5673	-24.6202	-23.3095
		-28.2081	-17.6921	-24.5266	-23.4031
		-28.2071	-17.7233	-24.6202	-23.5279
		-28.2061	-17.5049	-24.5578	-23.5903
		-28.2051	-17.5985	-24.5578	-23.5591
		-28.2041	-17.1304	-24.5578	-23.5903
		-28.2031	-17.0992	-24.4954	-23.6215
		-28.2021	-17.38	-24.5578	-23.5279
		-28.2011	-17.1304	-24.4642	-23.5903
		-28.2001	-17.1304	-24.3393	-23.6215
		-28.1991	-17.068	-24.4017	-23.6528
		-28.1981	-17.2864	-24.3081	-23.5279
		-28.1971	-17.2864	-24.4642	-23.6215
		-28.1961	-17.2552	-24.3705	-23.4967
		-28.1951	-17.3176	-24.4642	-23.4343
		-28.1941	-17.6921	-24.5266	-23.3407
		-28.1931	-17.5673	-24.4642	-23.3719
		-28.1921	-17.7545	-24.4642	-23.3719
		-28.1911	-17.6609	-24.4642	-23.3719
		-28.1901	-17.5985	-24.6202	-23.2783
		-28.1891	-17.4425	-24.5578	-23.4343
		-28.1881	-17.4425	-24.6202	-23.2783
		-28.1871	-17.3176	-24.433	-23.3719
		-28.1861	-17.0992	-24.589	-23.4031
		-28.1851	-17.3176	-24.4954	-23.4343
		-28.1841	-17.2552	-24.4954	-23.4967
		-28.1831	-17.2552	-24.4642	-23.4031
		-28.1821	-17.1928	-24.433	-23.4655
		-28.1811	-17.38	-24.4642	-23.4967
		-28.1801	-17.38	-24.433	-23.5591
		-28.1791	-17.4112	-24.4017	-23.4967
		-28.1781	-17.4425	-24.3081	-23.4343
		-28.1771	-17.1928	-24.4642	-23.4655
		-28.1761	-17.5673	-24.4017	-23.3719
		-28.1751	-17.6609	-24.4642	-23.4031
		-28.1741	-17.8169	-24.5266	-23.2158
		-28.1731	-17.9106	-24.6202	-23.3095
		-28.1721	-17.7233	-24.589	-23.3095
		-28.1711	-17.6297	-24.4642	-23.2471
		-28.1701	-17.7857	-24.6514	-23.2471
		-28.1691	-17.7545	-24.6826	-23.3407
		-28.1681	-17.8169	-24.6202	-23.3719
		-28.1671	-17.6297	-24.745	-23.4343
		-28.1661	-17.5985	-24.6826	-23.4655
		-28.1651	-17.7233	-24.7762	-23.4343
		-28.1641	-17.3488	-24.7138	-23.5903
		-28.1631	-17.224	-24.6826	-23.6215
		-28.1621	-17.3488	-24.6202	-23.5591
		-28.1611	-17.38	-24.6826	-23.5591
		-28.1601	-17.224	-24.6202	-23.5591
		-28.1591	-17.3488	-24.589	-23.5279
		-28.1581	-17.3488	-24.589	-23.4655
		-28.1571	-17.4112	-24.6202	-23.4655
		-28.1561	-17.6609	-24.589	-23.4655
		-28.1551	-17.8794	-24.5578	-23.3719
		-28.1541	-18.129	-24.589	-23.4967
		-28.1531	-17.7857	-24.6514	-23.3407
		-28.1521	-17.8482	-24.5578	-23.2783
		-28.1511	-18.0978	-24.5578	-23.3407
		-28.1501	-18.129	-24.589	-23.2471
		-28.1491	-17.8169	-24.589	-23.3407
		-28.1481	-18.1914	-24.589	-23.3719
		-28.1471	-18.3163	-24.589	-23.3719
		-28.1461	-17.9418	-24.5578	-23.4343
		-28.1451	-18.2226	-24.7138	-23.4967
		-28.1441	-17.9418	-24.6514	-23.5279
		-28.1431	-17.8169	-24.589	-23.5279
		-28.1421	-17.8482	-24.6202	-23.4655
		-28.1411	-17.9106	-24.6202	-23.5591
		-28.1401	-17.8482	-24.4642	-23.4967
		-28.1391	-18.0042	-24.589	-23.4967
		-28.1381	-18.1914	-24.4954	-23.4343
		-28.1371	-18.0354	-24.5266	-23.3719
		-28.1361	-18.3163	-24.5578	-23.3719
		-28.1351	-18.1602	-24.5578	-23.4343
		-28.1341	-18.2226	-24.4642	-23.3095
		-28.1331	-18.3163	-24.5578	-23.3407
		-28.1321	-18.3163	-24.589	-23.2783
		-28.1311	-18.2226	-24.6202	-23.1846
		-28.1301	-18.3475	-24.6202	-23.3407
		-28.1291	-18.129	-24.589	-23.2783
		-28.1281	-18.2538	-24.6514	-23.4031
		-28.1271	-18.1914	-24.5266	-23.3719
		-28.1261	-18.2226	-24.589	-23.4343
		-28.1251	-18.1914	-24.589	-23.4031
		-28.1241	-17.973	-24.6202	-23.5279
		-28.1231	-17.8482	-24.5266	-23.4655
		-28.1221	-17.9106	-24.4017	-23.4343
		-28.1211	-18.0354	-24.3705	-23.5903
		-28.1201	-17.9418	-24.3705	-23.6215
		-28.1191	-18.0666	-24.3081	-23.4967
		-28.1181	-18.129	-24.2457	-23.4967
		-28.1171	-18.2851	-24.3393	-23.4655
		-28.1161	-18.129	-24.3081	-23.3719
		-28.1151	-18.1602	-24.3081	-23.4031
		-28.1141	-18.5971	-24.3705	-23.3719
		-28.1131	-18.722	-24.4017	-23.3719
		-28.1121	-18.5971	-24.4017	-23.2783
		-28.1111	-18.3475	-24.433	-23.2783
		-28.1101	-18.5659	-24.4017	-23.2471
		-28.1091	-18.722	-24.4642	-23.2471
		-28.1081	-18.7844	-24.4954	-23.3407
		-28.1071	-18.5347	-24.4642	-23.3407
		-28.1061	-18.6595	-24.4954	-23.4031
		-28.1051	-18.5659	-24.589	-23.4655
		-28.1041	-18.4723	-24.4017	-23.4031
		-28.1031	-18.2851	-24.433	-23.4655
		-28.1021	-18.2226	-24.4017	-23.4343
		-28.1011	-18.2226	-24.433	-23.5279
		-28.1001	-18.4723	-24.3081	-23.4655
		-28.0991	-18.5971	-24.3081	-23.5279
		-28.0981	-18.1602	-24.3081	-23.4967
		-28.0971	-18.2851	-24.3081	-23.4343
		-28.0961	-18.3787	-24.4017	-23.4343
		-28.0951	-18.3787	-24.3393	-23.3095
		-28.0941	-18.878	-24.3705	-23.2783
		-28.0931	-18.4411	-24.3081	-23.3095
		-28.0921	-18.9404	-24.4017	-23.2783
		-28.0911	-18.7844	-24.433	-23.2783
		-28.0901	-18.8468	-24.433	-23.2783
		-28.0891	-18.722	-24.4642	-23.2783
		-28.0881	-18.878	-24.589	-23.2783
		-28.0871	-18.7532	-24.433	-23.3095
		-28.0861	-18.5347	-24.4017	-23.4343
		-28.0851	-18.5971	-24.433	-23.3719
		-28.0841	-18.6283	-24.4017	-23.3407
		-28.0831	-18.3787	-24.3393	-23.4031
		-28.0821	-18.4723	-24.433	-23.4343
		-28.0811	-18.3475	-24.3705	-23.4655
		-28.0801	-18.2538	-24.3393	-23.4031
		-28.0791	-18.3475	-24.3081	-23.4031
		-28.0781	-18.6908	-24.3081	-23.4343
		-28.0771	-18.6595	-24.2769	-23.3719
		-28.0761	-19.0028	-24.2769	-23.2783
		-28.0751	-18.9092	-24.2769	-23.2471
		-28.0741	-19.1589	-24.2457	-23.2158
		-28.0731	-19.1589	-24.4017	-23.3095
		-28.0721	-19.1901	-24.3705	-23.1846
		-28.0711	-19.2837	-24.3081	-23.1222
		-28.0701	-19.2525	-24.4017	-23.2471
		-28.0691	-19.1901	-24.3705	-23.2158
		-28.0681	-19.2213	-24.3081	-23.3719
		-28.0671	-18.878	-24.3081	-23.2471
		-28.0661	-18.8156	-24.2769	-23.3407
		-28.0651	-18.8156	-24.2457	-23.3407
		-28.0641	-18.722	-24.3081	-23.3095
		-28.0631	-18.6595	-24.1521	-23.4031
		-28.0621	-18.5659	-24.1833	-23.4343
		-28.0611	-18.5971	-24.2457	-23.3719
		-28.0601	-18.5971	-24.0272	-23.4343
		-28.0591	-18.5035	-24.1521	-23.4343
		-28.0581	-18.4723	-24.0897	-23.4343
		-28.0571	-18.6283	-24.1209	-23.3095
		-28.0561	-18.6283	-24.1521	-23.2783
		-28.0551	-18.6283	-24.1209	-23.2471
		-28.0541	-18.6595	-24.2145	-23.2783
		-28.0531	-18.8156	-24.1521	-23.1846
		-28.0521	-18.8468	-24.1833	-23.1534
		-28.0511	-18.6283	-24.1833	-23.1846
		-28.0501	-18.722	-24.2145	-23.1534
		-28.0491	-18.8468	-24.2769	-23.2158
		-28.0481	-18.722	-24.2457	-23.2158
		-28.0471	-18.8156	-24.1521	-23.3095
		-28.0461	-18.6283	-24.0585	-23.3095
		-28.0451	-18.6595	-24.2457	-23.3407
		-28.0441	-18.4411	-24.1209	-23.4031
		-28.0431	-18.7844	-24.1209	-23.3719
		-28.0421	-18.5659	-24.1521	-23.4031
		-28.0411	-18.4723	-24.1209	-23.4031
		-28.0401	-18.4099	-24.0585	-23.4031
		-28.0391	-18.6595	-24.0897	-23.3719
		-28.0381	-18.8468	-23.9648	-23.4031
		-28.0371	-18.9404	-23.84	-23.3095
		-28.0361	-18.9092	-23.9336	-23.3407
		-28.0351	-19.2213	-23.9024	-23.3095
		-28.0341	-19.0965	-23.9648	-23.2158
		-28.0331	-19.2213	-23.9648	-23.1846
		-28.0321	-19.3149	-23.9648	-23.2158
		-28.0311	-19.2525	-23.9336	-23.2471
		-28.0301	-19.3461	-23.9024	-23.2471
		-28.0291	-19.3773	-24.0272	-23.2471
		-28.0281	-19.0652	-23.84	-23.2783
		-28.0271	-19.034	-24.0272	-23.3095
		-28.0261	-18.878	-23.9648	-23.2783
		-28.0251	-19.1277	-23.9336	-23.3719
		-28.0241	-18.9716	-23.8712	-23.4343
		-28.0231	-18.9404	-23.9024	-23.4031
		-28.0221	-18.9404	-23.9024	-23.4655
		-28.0211	-18.5971	-23.8088	-23.3719
		-28.0201	-18.9716	-23.8088	-23.4031
		-28.0191	-18.9092	-23.7152	-23.4343
		-28.0181	-18.8468	-23.7776	-23.3407
		-28.0171	-19.0028	-23.8088	-23.3719
		-28.0161	-19.034	-23.8088	-23.3407
		-28.0151	-19.1589	-23.7464	-23.3407
		-28.0141	-19.2525	-23.7464	-23.2471
		-28.0131	-19.1901	-23.7464	-23.2471
		-28.0121	-19.2837	-23.8088	-23.2471
		-28.0111	-19.5022	-23.8088	-23.1534
		-28.0101	-19.4085	-23.9336	-23.3095
		-28.0091	-19.4085	-23.84	-23.2158
		-28.0081	-19.5334	-23.8712	-23.3407
		-28.0071	-19.3461	-23.8088	-23.3407
		-28.0061	-19.3149	-23.84	-23.3407
		-28.0051	-19.2525	-23.84	-23.3407
		-28.0041	-19.2837	-23.8088	-23.3719
		-28.0031	-18.9716	-23.8088	-23.5279
		-28.0021	-18.878	-23.7464	-23.4343
[truncated: 238,315+ more rows]
