# Supplementary material for: E-selectin-mediated rapid NLRP3 inflammasome activation regulates S100A8/S100A9 release from neutrophils via transient gasdermin D pore formation
Source: Nat Immunol. 2023 Oct 30;24(12):2021–31. doi: 10.1038/s41590-023-01656-1 (PMC10681899; doi:10.1038/s41590-023-01656-1)
Supplement: Supplementary file 18 — Statistical source data. [file 41590_2023_1656_MOESM18_ESM.xlsx]

## Sheet: Extended Figure 7
a		WT	Gsdmd-/-		b		WT	Gsdmd-/-		c		WT	Gsdmd-/-		d		WT	Gsdmd-/-
	MFI (rel. to isotype control)	24.93	26.13			MFI (rel. to isotype control)	127.56	107.35			MFI (rel. to isotype control)	109.52	121.16			MFI (rel. to isotype control)	1.91	2.06
		29.62	31.86				115.83	103.49				126.3	139.38				2.21	1.89
		27.98	24.72				97	96.09				123.93	115.16				2.12	1.68
