# Supplementary material for: E-selectin-mediated rapid NLRP3 inflammasome activation regulates S100A8/S100A9 release from neutrophils via transient gasdermin D pore formation
Source: Nat Immunol. 2023 Oct 30;24(12):2021–31. doi: 10.1038/s41590-023-01656-1 (PMC10681899; doi:10.1038/s41590-023-01656-1)
Supplement: Supplementary file 19 — Statistical source data. [file 41590_2023_1656_MOESM19_ESM.xlsx]

## Sheet: Extended Figure 8
a		WT	WT+MCC950		b		WT	WT+MCC950				WT	WT+MCC950
	RFF	0.06	0.02			Rolling velocity [µm/s]	5.99	5.87		cumulative frequency	0	0	0
		0.05	0.05				5.69	7.55			2	8.7302	2.6316
		0.01	0.05				3.18	7.63			4	43.6508	13.1579
		0.05	0				5.37	7.57			6	73.0159	39.4737
		0	0.04				4.99	5.65			8	81.746	56.5789
											10	94.4444	77.6316
											12	95.2381	88.1579
											14	96.8254	97.3684
											16	96.8254	97.3684
											18	100	98.6842
											20	100	98.6842
											22	100	100
											24	100	100
											26	100	100
											28	100	100
											30	100	100
c		WT	WT+MCC950		d		WT	WT+MCC950
	adherent cells/mm2	819.36	191.54			extravasated cells/mm2	393.59	51.58
		856.01	477.96				383.74	83.89
		622.46	615.3				420.66	87.24
		741.73	412.68				277.43	285.48
		789.66	504.91				497.13	419.89
