# Supplementary material for: E-selectin-mediated rapid NLRP3 inflammasome activation regulates S100A8/S100A9 release from neutrophils via transient gasdermin D pore formation
Source: Nat Immunol. 2023 Oct 30;24(12):2021–31. doi: 10.1038/s41590-023-01656-1 (PMC10681899; doi:10.1038/s41590-023-01656-1)
Supplement: Supplementary file 20 — Statistical source data. [file 41590_2023_1656_MOESM20_ESM.xlsx]

## Sheet: Extended Table 1
	diameter [um]		centerline velocity [µ/s]		Wall shear rate [1/s]		WBC [1/µl]
	WT	Gsdmd-/-	WT	Gsdmd-/-	WT	Gsdmd-/-	WT	Gsdmd-/-
	35.5	37.7	3000	1300	2070.42	844.828	5480	4050
	29.9	27.6	2100	900	1720.74	798.913	3320	3000
	37	34.7	3100	2500	2052.7	1765.13	3210	2850
	29.4	35.8	3300	3000	2750	2053.07	1990	4780
	35.6	27.8	3000	1000	2064.61	881.295		4300
	32.8	24	1100	1100	821.646	1122.92
	35.8	31.7	1400	2700	958.101	2086.75
	24.5	29.9	1700	2400	1700	1966.56
	27.8	25.1	1000	2500	881.295	2440.24
	29.4	34.7	1300	1000	1083.33	706.052
	25.774	30.5	1100	3000	1045.63	2409.84
	29.405	30.7	1300	3000	1083.15	2394.14
	29.41	27.9	1300	1000	1082.96	878.136
	26.866	29.3	1200	2700	1094.32	2257.68
	27.9	30.6	3100	1600	2722.22	1281.05
	32.66	31.4	3100	1500	2325.47	1170.38
	28.55	29	2900	2400	2488.62	2027.59
	25.35	36.6	1000	1800	966.469	1204.92
		29.7		3100		2557.24
		27		3000		2722.22
		28.4		1200		1035.21
		27		1000		907.407
		24.5		1400		1400
		34.1		1200		862.17
	WT	WT+MCC950	WT	WT+MCC950	WT	WT+MCC950	WT	WT+MCC950
	31.44	21.21	2900	1400	2259.86	1617.16	1460	1410
	26.82	37.7	1300	1100	1187.55	714.85	1520	1820
	32.77	27.89	2200	1200	1644.8	1054.14	1970	1700
	37.43	22.75	1150	2600	752.74	2800	2560	2430
	30.62	33.99	2000	1200	1600.26	864.96	2710	2530
	23.96	27.3	2960	2100	3026.71	1884.62
	35.72	30.06	1600	1000	1097.42	815
	27.68	31.25	1250	1300	1106.39	1019.2
	32.5	21.09	2300	2900	1733.85	3368.9
	26.89	32.41	2500	1200	2277.8	907.13
	31.71	35.79	1600	1100	1236.2	753
	33.75	38.03	2900	1200	2105.19	773.07
	27.75	22.99	1700	1700	1500.9	1811.66
	20.83	31.75	2900	2500	3410.95	1929.13
	32.72	33.73	2300	2900	1722.19	2106.5
	31.77	39.18	1400	1800	1079.63	1125.57
	28.97	33.1	1700	1100	1437.69	814.2
	26.06	38.25	2800	2000	2632.39	1281.05
	25.38	27.47	1800	1600	1737.59	1427.01
	46.25	36.04	1700	1600	900.54	1087.68
	28.13	27.29	1100	1100	958.05	987.54
	30.96	33.77	1800	1600	1424.42	1160.79
	23.58	40.27	1300	2600	1350.72	1581.82
	37.28	32.39	1100	2900	722.91	2193.58
	28.05		1600		1397.5
	39.22		2000		1249.36
